# Supplementary material for: Gut microbiota affects the estrus return of sows by regulating the metabolism of sex steroid hormones
Source: J Anim Sci Biotechnol. 2023 Dec 20;14:155. doi: 10.1186/s40104-023-00959-5 (PMC10731813; doi:10.1186/s40104-023-00959-5)
Supplement: Supplementary file 2 — Additional file 2: Table S1. Nutrient components of commercial formula feed provided to experimental pigs. Table S2. Differential ASVs and genera between normal return and non-return sows in 207 fecal samples. Table S3. Description of metagenomic sequencing data in 85 fecal samples from discovery cohort and 29 fecal samples from validation cohort. Table S4. Bacterial species and taxa showing different enrichments between normal return and non-return sows in 85 fecal samples with metagenomic sequencing data. Table S5. Multivariate logistic regression analysis for the relationship between gut microbial species and estrus return in experimental sows. Table S6. 540 species of gut microbiota used to construct co-abundance groups (CAGs) in 85 samples. Table S7. 495 species of gut microbiota used to construct co-abundance groups (CAGs) in validation cohort. Table S8. Differential CAGs of gut microbiota between normal return and non-return sows in discovery and validation cohorts. Table S9. Differential functional capacities of gut microbiota between normal return and non-return sows in discovery cohort. Table S10. Differential functional capacities of gut microbiota between normal return and non-return sows in validation cohort. Table S11. Differential metabolites and lipid molecules between normal return and non-return sows in 85 samples. Table S12. List of fecal metabolites and lipid molecules clustered into each co-abundance module (metabolite and lipid modules). Table S13. Differential metabolite and lipid molecule modules between normal return and non-return sows. [file 40104_2023_959_MOESM2_ESM.xlsx]

## Sheet: Table Legends
Table Legends
Table S1. Nutrient components of commercial formula feed provided to experimental pigs
Table S2. Differential ASVs and genera between normal return and non-return sows in 207 fecal samples
Table S3. Description of metagenomic sequencing data in 85 fecal samples from discovery cohort and 29 fecal samples from validation cohort
Table S4. Bacterial species and taxa showing different enrichments between normal return and non-return sows in 85 fecal samples with metagenomic sequencing data
Table S5. Multivariate logistic regression analysis for the relationship between gut microbial species and estrus return in experimental sows
Table S6. 540 species of gut microbiota used to construct co-abundance groups (CAGs) in 85 samples
Table S7. 495 species of gut microbiota used to construct co-abundance groups (CAGs) in validation cohort
Table S8. Differential CAGs of gut microbiota between normal return and non-return sows in discovery and validation cohorts
Table S9. Differential functional capacities of gut microbiota between normal return and non-return sows in discovery cohort
Table S10. Differential functional capacities of gut microbiota between normal return and non-return sows in validation cohort
Table S11. Differential metabolites and lipid molecules between normal return and non-return sows in 85 samples
Table S12. List of fecal metabolites and lipid molecules clustered into each co-abundance module (metabolite and lipid modules)
Table S13. Differential metabolite and lipid molecule modules between normal return and non-return sows

## Sheet: Table S1
Table S1. Nutrient components of commercial formula feed provided to experimental pigs.
Nutrient components	Percentage (%)
Water	13.05
Crude protein	18
Crude fat	3.5
Crude fiber	2.8
Calcium	1
Total phosphorus	0.55
Non-phytate phosphorus	0.3
Lysine	1.1
Methionine	0.3
Methionine + Cysteine	0.635
Threonine	0.715
Tryptophan	0.2
Metabolizable energy	3,200kcal/kg
The main materials for commercial formula feeds included 67% corn, 1% soybean oil, 26% 43 soybean meal, and 6% lactating sow premix (6326).

## Sheet: Table S2
Table S2. Differential ASVs and genera between normal return and non-return sows in 207 fecal samples.
ASV/Genera	P-value	FDR	LDA score	Group
ASV0384:s__Bifidobacterium_pseudolongum	6.45891e-09	1.83595e-06	3.15784	Non-return
ASV0310:s__Bacteroides_fragilis	3.19593e-06	0.000403752	3.21591	Non-return
ASV0027:s__Bacteroides_plebeius	0.000281213	0.0135483	2.63025	Non-return
ASV0273:s__Mogibacterium_sp.	6.78357e-12	3.85646e-09	2.10093	Non-return
ASV1077:g__Bacteroidales_RF16_group	0.000492963	0.018198	2.05286	Normal
ASV0904:g__F082	0.000181108	0.00936002	2.24665	Normal
ASV0692:g__Muribaculaceae	0.000416961	0.0162591	2.82439	Normal
ASV0714:g__Muribaculaceae	0.000467628	0.0174899	3.61706	Normal
ASV0242:g__Muribaculaceae	0.000651107	0.0232801	3.11678	Normal
ASV0956:g__Rikenellaceae_RC9_gut_group	5.10688e-06	0.000580652	2.04816	Normal
ASV0436:g__Rikenellaceae_RC9_gut_group	0.000937599	0.0317277	2.05436	Non-return
ASV2783:g__Parabacteroides	0.000487337	0.0181079	2.35923	Non-return
ASV0014:s__Lactobacillus_johnsonii	7.94899e-06	0.000753167	4.05712	Normal
ASV0109:g__Streptococcus	0.000114701	0.00649556	4.37312	Non-return
ASV0462:g__Christensenellaceae_R-7_group	6.92157e-06	0.000678433	3.11584	Non-return
ASV0537:g__Christensenellaceae_R-7_group	0.000439755	0.0166794	2.81557	Non-return
ASV3792:g__Clostridia_UCG-014	3.11837e-06	0.000402908	2.85866	Non-return
ASV0201:g__Clostridia_UCG-014	5.60027e-07	9.88106e-05	3.25453	Non-return
ASV0399:s__Clostridium_perfringens	8.78461e-06	0.000818697	2.61517	Non-return
ASV0088:s__Clostridium_septicum	1.71639e-05	0.00141415	3.37453	Non-return
ASV2434:g__Clostridium_sensu_stricto_1	0.000520872	0.0191042	2.03184	Non-return
ASV0048:g__Clostridium_sensu_stricto_1	5.74444e-07	9.88106e-05	3.84068	Non-return
ASV0518:s__Clostridium_bornimense	0.000355849	0.0153851	2.03198	Non-return
ASV0570:s__Clostridium_bornimense	0.000118504	0.00660485	2.21747	Non-return
ASV0451:g__Cellulosilyticum	1.18041e-05	0.00108236	2.30386	Non-return
ASV0302:g__Lachnospiraceae_XPB1014_group	0.00103906	0.0342374	3.95734	Normal
ASV5692:g__XBB1006	5.56854e-19	3.16571e-15	2.32167	Non-return
ASV0606:f__Lachnospiraceae	4.09348e-10	1.93928e-07	2.63267	Non-return
ASV1139:g__[Eubacterium]_coprostanoligenes_group	0.00112886	0.0354561	3.02481	Non-return
ASV3667:g__[Eubacterium]_coprostanoligenes_group	4.66756e-06	0.000541532	2.22949	Non-return
ASV0271:g__NK4A214_group	9.69709e-07	0.000153133	3.17168	Non-return
ASV1064:g__UCG-005	0.000896209	0.0305087	2.7855	Normal
ASV2950:g__UCG-005	0.000310453	0.0148313	2.13834	Non-return
ASV0765:f__Ruminococcaceae	0.00119946	0.0374667	2.91923	Non-return
ASV0859:g__Family_XIII_AD3011_group	1.54439e-05	0.00129116	3.29966	Non-return
ASV0044:g__Terrisporobacter	0.000736834	0.026018	3.10634	Non-return
ASV0883:g__WCHB1-41	0.000444174	0.0167227	2.20273	Normal
g__Bifidobacterium	2.66877e-08	6.59651e-06	3.16359	Non-return
g__Bacteroides	1.30746e-06	0.000195602	3.52511	Non-return
g__Bacteroidales_RF16_group	1.45436e-05	0.00123404	2.41118	Normal
g__Muribaculaceae	1.41688e-06	0.000198421	3.97732	Normal
g__Prevotella	0.000547808	0.0198363	3.48356	Normal
g__Prevotellaceae_UCG-003	0.000384834	0.0154069	2.72599	Normal
g__Parabacteroides	0.000131873	0.00720865	2.68167	Non-return
g__Bacteroidales	2.85816e-05	0.00211021	2.77037	Normal
g__Enterococcus	5.22158e-09	1.64915e-06	2.84585	Non-return
g__Streptococcus	7.94531e-05	0.00460909	4.37728	Non-return
g__Clostridium_sensu_stricto_6	0.000341764	0.0153851	2.43399	Non-return
g__Lachnospiraceae_XPB1014_group	0.00107199	0.0342374	3.95763	Normal
g__XBB1006	1.16703e-15	2.21153e-12	2.38622	Non-return
g__Negativibacillus	0.000763494	0.0266286	2.12012	Non-return
g__Peptococcaceae	0.00106347	0.0342374	2.2286	Non-return
g__Family_XIII_AD3011_group	6.85093e-06	0.000678433	3.37692	Non-return
g__WCHB1-41	0.000361171	0.0153851	2.29588	Normal

## Sheet: Table S3
Table S3. Description of metagenomic sequencing data in 85 fecal samples from discovery cohort and 29 fecal samples from validation cohort.
ID	RawBases	filtHostBases	Contig number	N50 (bp)	Total Gene Number	Cohort
A10092	21630763590	13477780816	130131	3140	2164148	discovery cohort
A10322	25486704724	20564208545	219980	3615	2400251
A15092	25162609498	18491115164	173452	3916	2410110
A15906	24710792734	19818985280	198322	3780	2284295
A15974	26208175174	17238799777	139288	3120	2136751
A16130	25561492608	22701404509	253943	3389	2467500
A170212	23713683260	19054174230	199793	3800	2480928
A17514	25747119022	19646172301	189546	3467	2614844
A17970	26726826954	22962696319	223144	3857	2553524
A18218	25428676028	20735544998	207467	3959	2569047
A1822	25242800464	21301969320	213011	3762	2557526
A18248	24107230332	16732489827	167217	3689	2393997
A184110	21686817810	13738405488	164734	3102	2286290
A18930	29228015114	19424948574	186325	3635	2431976
A19090	23749030548	13712201419	178531	3479	2484532
A19100	24032765890	20009650278	196918	3655	2403985
A19182	27631916122	20007282708	226643	3509	2437359
A19436	25276813214	17564891103	198469	3377	2422729
A19538	25149191638	20511108776	189176	3505	2330090
A19598	25114870546	20331432946	201997	3541	2546934
A197110	25914384742	22059095280	220234	3679	2548025
A19790	24957191212	20388677614	190726	3999	2394621
A19984	25907861240	22067518048	213873	3628	2529154
A20108	23047863256	18741964573	209563	3812	2485449
A20662	25989503014	22934610165	221013	3943	2358885
A20684	25525698964	20717267638	197815	3157	2304349
A20834	23735503666	19871417348	181302	3769	2546382
A20940	32918525782	29878551949	314799	3543	2805199
A21014	24474519410	19801847423	227841	3421	2514538
A21062	24290905826	15961010942	191930	3197	2495881
A21082	25344417424	17682904805	191744	3758	2552220
A21126	26048454622	21128696522	210109	3797	2542958
A21218	26335070138	22263414920	197243	3994	2447184
A21384	25394753274	21384835509	203398	3639	2484352
A21502	31041099294	29148598769	242411	3897	2491213
A22060	27237691966	23654893456	222469	3941	2427390
A22440	25662636636	21888175866	205180	3643	2398936
A22670	28560962346	24032520837	241248	3528	2559544
A22684	23043764210	18437068065	182801	3443	2349167
A23132	27169338192	23567846335	232989	3555	2490414
A23202	30145699494	25577098994	205586	4041	2443327
A23454	26651495772	19659871208	262445	3259	2588542
A235610	24024412268	19609016390	146837	3900	2224776
A23584	26170012642	22650806880	221442	3565	2471550
A24170	22523613000	17480174496	189878	2944	2572195
A24184	23162307364	16685426669	166696	3294	2401219
A24542	25742341080	20103165577	213666	3899	2552211
A24544	28547448752	23551142011	216131	3735	2407397
A246110	24200907108	18936175667	215839	3286	2440279
A24634	27737595586	23951609969	243365	3986	2450642
A24770	29280510868	23708848822	206445	3674	2302944
A24782	27262486468	25522380379	264515	3948	2727222
A24786	25708660832	22079239444	198774	3872	2456134
A25302	25757934850	21110987882	226025	3551	2492679
A2622	27649885424	25397508124	222688	4015	2595608
A45510	25166351882	19963297652	220182	3571	2462514
A45574	27153997498	23001701461	240982	3529	2497885
A46494	23269911474	18743481660	259949	3089	2864799
A57414	24223264470	14529984066	146190	3297	2069466
A58160	25606843948	20326499750	189073	4083	2445845
A58540	25619479930	21130402216	207849	3744	2433233
A58620	27921701732	26143987984	235539	3785	2443477
A58654	22837702664	18113340582	209335	3646	2347265
A59312	26809100512	23311866960	268560	3666	2680837
A59970	28260305642	21642093656	198998	3513	2413446
A60070	26184271572	21016785609	209703	3994	2542592
A60394	24501591898	20622350676	184529	4033	2513055
A60956	25404473748	19988368642	209390	3772	2497074
A61564	25056478846	18460093428	166525	3701	2300589
A62960	25613624452	20520304776	213951	3856	2437665
A63146	24934158578	20068976112	194326	3572	2361120
A72510	22842579360	15645512899	156842	3379	2412704
A90113	25705940718	21583201565	184946	3157	2289743
A96	28645411512	21470532295	154342	3404	2245439
A96112	21007956842	12961629025	149542	3617	2061062
ALY17258	24570351258	20286301566	200306	3571	2686719
ALY20142	23778837042	19634519810	242136	3453	2716381
ALY207012	23601011892	19247231126	213311	3298	2699432
ALY22674	26248561936	21610844627	221738	3493	2674571
ALY25060	26178446898	23101555894	221161	3671	2694600
ALY46932	24486313718	19562591359	214079	3530	2626012
AY196512	23565528100	18970847105	217374	3403	2773424
AY20516	25545939608	20342899613	217439	3044	2501117
AY2112	25714377692	20397531579	246447	3232	2826290
AY2598	26715081570	21144825178	257118	3440	2759185
L136013C	23305519086	17820612430	181080	3456	338436	validation cohort
L45906B	26270049840	21102160091	182712	3820	353188
L54009	23444928930	17380318234	212901	2938	330750
L63414B	22676113034	17245974211	205975	2980	334209
W109506	20800466232	17070791835	192719	3182	320931
W120902	23126948298	18797793233	234638	2914	380670
W32904	27051652114	21383193487	205016	3058	340683
W34804	24279990036	20018191088	202433	3195	364330
W5307	23244059368	16824463763	194753	2874	303427
W54714	22364041334	17750230001	186684	3257	320428
Y129211C	29211070196	22910157414	178485	3166	305954
Y130108C	21865045224	18241433792	183871	3162	324349
Y131208C	24551275126	16848506353	197198	2994	344553
Y137805C	22479698878	18101762462	201331	3145	340372
Y138213C	24442779512	16690936479	219180	2681	330382
Y14112C	25163801492	18850974281	191151	3329	351155
Y14316C	27010359654	21405573360	203206	3165	338909
Y158516	28126371360	22295983639	243015	3639	461201
Y164617C	21016577432	15267091850	152790	3638	282359
Y165206	24251111890	18328525773	224580	3261	399464
Y170310	25194105984	14353134619	135676	3449	255870
Y28718C	25096474820	18922280641	220234	2733	333431
Y33019C	23983897760	17055125880	159922	3489	296843
Y37614B	31346008158	24454336591	253521	3174	442338
Y40910b	23177128014	16424794127	172575	3386	308654
Y48808B	21010193152	15935745540	157088	3609	298411
Y5411B	26158116258	20327014984	208383	3195	376998
Y68108B	24620308400	19639622367	228405	3067	381001
Y90812B	24052738660	16857512973	200613	3099	350827

## Sheet: Table S4
Table S4. Bacterial species and taxa showing different enrichments between normal return and non-return sows in 85 fecal samples with metagenomic sequencing data.
Species	P-value	LDA score	Group
s_Bacteroides ovatus	0.00143641	2.18785	Normal
s_Parabacteroides goldsteinii	0.00205906	2.12786	Normal
s_Prevotella_sp._P2-180	0.006872	2.90323	Normal
s_Citrobacter amalonaticus	0.0308143	2.17186	Non-return
s_Methanobrevibacter smithii	0.0323955	2.77984	Non-return
s_Enterococcus cecorum	0.00115867	3.23756	Non-return
s_Lactococcus lactis	0.00245567	2.72201	Non-return
s_Methanobrevibacter olleyae	0.00115867	2.22103	Normal
s_Erysipelatoclostridium ramosum	0.00601419	2.57051	Non-return
s_Prevotella bryantii	0.00112332	2.54532	Normal
s_Bacteroides fragilis	0.00105558	4.01238	Non-return
s_Ruminococcus lactaris	0.0323955	2.5817	Non-return
s_Prevotella sp P5_92	0.00705621	3.02714	Normal
s_Lachnospiraceae bacterium	0.0201046	2.3063	Normal
s_bacterium P201	0.00105558	2.17558	Normal
s_Prevotella copri	0.00825757	3.61672	Normal
s_Corynebacterium xerosis	3.06538e-06	3.08919	Non-return
s_Lactobacillus gasseri	3.36972e-05	2.29396	Normal
s_Streptococcus pneumoniae	0.0120976	2.16844	Non-return
s_Phocaeicola plebeius	0.000557753	3.07707	Non-return
s_Enterococcus faecium	0.000614903	2.54014	Non-return
s_Prevotella_sp._P3-122	0.0136913	2.08119	Normal
s_Prevotella intermedia	0.0084747	2.46524	Normal
s_Pediococcus pentosaceus	0.0127142	2.33531	Non-return
s_uncultured_Dysgonomonas_sp.	0.00112332	2.01982	Normal
s_Streptococcus suis	0.00336894	3.89	Non-return
s_Streptococcus equinus	0.0037713	3.15004	Non-return
s_Streptococcus thermophilus	0.00194052	2.91698	Non-return
s_Streptococcus gallolyticus	0.00433549	3.51415	Non-return
s_Verrucomicrobia bacterium	0.00115867	2.40206	Normal
s_Enterococcus faecalis	0.0002028	3.47783	Non-return
s_Prevotella disiens	0.00539876	2.80021	Normal
s_Bifidobacterium pseudolongum	9.60349e-05	3.705	Non-return
s_Hallerella succinigenes	0.00601419	2.10898	Normal
s_Lactobacillus johnsonii	2.67209e-05	4.20515	Normal
s_Limosilactobacillus reuteri	0.0187329	4.51585	Normal
s_Prevotella ruminicola	0.0289977	2.41875	Normal
Taxa	P-value	LDA score	Group
s__Streptococcus_gallolyticus	0.00300604	2.67488	Non-return
o__Bacteroidales	0.000961039	3.72109	Normal
s__Enterococcus_faecalis	0.00057623	2.7448	Non-return
s__Prevotella_sp__P2_180	0.000176327	2.12284	Normal
s__Streptococcus_equinus	0.00410121	2.31094	Non-return
s__Limosilactobacillus_reuteri	0.0309975	3.63049	Normal
s__Streptococcus_suis	0.00356496	3.04829	Non-return
g__Bacteroides	0.0323955	3.26276	Normal
o__Lactobacillales	0.0191807	3.3649	Non-return
s__Enterococcus_cecorum	0.00157326	2.52197	Non-return
f__Streptococcaceae	0.00410121	3.11863	Non-return
p__Firmicutes_g__unknown	0.000276623	3.33157	Normal
s__Bacteroides_fragilis	0.00135137	3.43079	Non-return
s__Prevotella_sp__P5_92	0.000128163	2.22956	Normal
s__Prevotella_copri	0.00010707	2.74654	Normal
p__Firmicutes	0.0447041	3.14012	Normal
g__Lactococcus	0.00131061	2.45795	Non-return
s__Bifidobacterium_pseudolongum	0.000182622	2.96845	Non-return
s__Treponema_sp_	0.0475896	2.10402	Normal
g__Prevotella	3.36972e-05	3.84068	Normal
g__Fibrobacter	0.00617761	2.79417	Normal
g__Enterococcus	0.00356496	2.3989	Non-return
g__Bifidobacterium	2.11324e-05	2.64043	Non-return
f__Prevotellaceae	0.00053983	2.43035	Normal
p__Bacteroidetes	7.43155e-05	2.76757	Normal
s__Lactobacillus_johnsonii	5.73005e-05	3.37118	Normal
s__Phocaeicola_plebeius	0.000158643	2.29791	Non-return
s__Corynebacterium_xerosis	8.57866e-07	2.13058	Non-return
f__Muribaculaceae_g__unknown	3.0017e-05	2.1054	Normal
g__Methanobrevibacter	0.000991645	3.76616	Normal
g__Felixounavirus	0.00601419	2.14894	Non-return
s__Streptococcus_thermophilus	0.00212079	2.08084	Non-return
g__Streptococcus	0.00497515	4.11883	Non-return
f__Muribaculaceae	0.000164343	2.86015	Normal

## Sheet: Table S5
Table S5. Multivariate logistic regression analysis for the relationship between gut microbial species and estrus return in experimental sows.
species	Model without adjusting for the parity effect		Model adjusted for the parity effect
	Coefficients	P	Coefficients	P
Bifidobacterium pseudolongum	-0.00567	0.00529 **	-0.006118	0.00504 **
Streptococcus suis	-0.000362	0.0255 *	-0.0003734	0.0186 *
Streptococcus gallolyticus	-0.0007294	0.033 *	-0.0007594	0.0233 *
Corynebacterium xerosis	-0.03152	0.00547 **	-0.03156	0.00467 **
Lactobacillus johnsonii	0.0003792	0.00585 **	0.0003966	0.00338 **
Lactobacillus gasseri	0.02761	0.00766 **	0.02931	0.00435 **
Prevotella copri	0.0016192	0.00164 **	0.0018655	0.00078 ***
Prevotella_sp._P5_92	0.004614	0.00442 **	0.004727	0.00426 **

## Sheet: Table S6
Table S6. 540 species of gut microbiota used to construct co-abundance groups (CAGs) in 85 samples.
Species	CAG
Actinomyces oris	CAG1
Actinomyces urogenitalis	CAG1
Mobiluncus curtisii	CAG2
Mobiluncus mulieris	CAG2
Schaalia odontolytica	CAG1
Trueperella pyogenes	CAG1
Varibaculum cambriense	CAG2
Bifidobacterium adolescentis	CAG3
Bifidobacterium animalis	CAG4
Bifidobacterium bifidum	CAG3
Bifidobacterium breve	CAG3
Bifidobacterium dentium	CAG1
Bifidobacterium longum	CAG5
Bifidobacterium pseudolongum	CAG4
Bifidobacterium thermophilum	CAG3
Gardnerella vaginalis	CAG1
Corynebacterium casei	CAG1
Corynebacterium jeikeium	CAG1
Corynebacterium phoceense	CAG1
Corynebacterium stationis	CAG1
Corynebacterium striatum	CAG1
Corynebacterium testudinoris	CAG1
Corynebacterium timonense	CAG1
Corynebacterium urealyticum	CAG1
Corynebacterium variabile	CAG1
Corynebacterium xerosis	CAG4
Mycobacteroides abscessus	CAG6
Micrococcus luteus	CAG1
Rothia nasimurium	CAG1
Acidipropionibacterium acidipropionici	CAG1
Acidipropionibacterium jensenii	CAG1
Pseudopropionibacterium propionicum	CAG1
Cutibacterium acnes	CAG1
Cutibacterium avidum	CAG1
Propionibacterium freudenreichii	CAG1
Tessaracoccus flavescens	CAG1
Kitasatospora aureofaciens	CAG1
Streptomyces coelicoflavus	CAG7
Streptomyces lincolnensis	CAG6
Streptomyces viridifaciens	CAG1
Olsenella umbonata	CAG1
Collinsella aerofaciens	CAG8
Collinsella intestinalis	CAG1
Collinsella tanakaei	CAG1
Coriobacteriaceae bacterium	CAG1
Adlercreutzia equolifaciens	CAG9
Eggerthella lenta	CAG8
Gordonibacter pamelaeae	CAG1
Bacteroides acidifaciens	CAG1
Bacteroides caccae	CAG10
Bacteroides caecimuris	CAG1
Bacteroides cellulosilyticus	CAG11
Bacteroides clarus	CAG1
Bacteroides eggerthii	CAG11
Bacteroides fragilis	CAG12
Bacteroides graminisolvens	CAG11
Bacteroides heparinolyticus	CAG8
Bacteroides intestinalis	CAG11
Bacteroides ovatus	CAG6
Bacteroides pyogenes	CAG10
Bacteroides salyersiae	CAG8
Bacteroides sp. AR29	CAG1
Bacteroides sp. HPS0048	CAG1
Bacteroides stercoris	CAG8
Bacteroides thetaiotaomicron	CAG10
Bacteroides uniformis	CAG11
Bacteroides xylanisolvens	CAG11
uncultured Dysgonomonas sp.	CAG6
Muribaculum intestinale	CAG6
Muribaculaceae bacterium Isolate-104 (HZI)	CAG1
Butyricimonas virosa	CAG1
Odoribacter splanchnicus	CAG11
Porphyromonas asaccharolytica	CAG2
Porphyromonas crevioricanis	CAG1
Porphyromonas gingivalis	CAG10
Porphyromonas levii	CAG1
Porphyromonas macacae	CAG1
Porphyromonas uenonis	CAG2
Porphyromonadaceae bacterium	CAG6
Alloprevotella rava	CAG1
Alloprevotella sp.	CAG1
Alloprevotella sp. E39	CAG10
Prevotella amnii	CAG1
Prevotella bivia	CAG11
Prevotella bryantii	CAG6
Prevotella buccalis	CAG2
Prevotella copri	CAG6
Prevotella denticola	CAG6
Prevotella disiens	CAG6
Prevotella hominis	CAG1
Prevotella intermedia	CAG6
Prevotella melaninogenica	CAG1
Prevotella nigrescens	CAG6
Prevotella oris	CAG11
Prevotella pectinovora	CAG1
Prevotella ruminicola	CAG6
Prevotella scopos	CAG11
Prevotella shahii	CAG1
Prevotella sp.	CAG6
Prevotella sp. AM34-19LB	CAG1
Prevotella sp. P2-180	CAG6
Prevotella sp. P3-120	CAG11
Prevotella sp. P3-122	CAG6
Prevotella sp. P4-51	CAG1
Prevotella sp. P5-126	CAG11
Prevotella sp. P5-92	CAG6
Prevotella sp. khp1	CAG1
Prevotella sp. ne3005	CAG1
Prevotella stercorea	CAG6
Prevotella timonensis	CAG6
Prevotellaceae bacterium	CAG6
Alistipes onderdonkii	CAG1
Alistipes sp.	CAG1
Alistipes sp. CAG:435	CAG11
Rikenellaceae bacterium	CAG11
Parabacteroides distasonis	CAG8
Parabacteroides goldsteinii	CAG6
Parabacteroides johnsonii	CAG1
Parabacteroides merdae	CAG8
Tannerella forsythia	CAG10
Tannerella sp. oral taxon HOT-286	CAG6
Phocaeicola coprocola	CAG6
Phocaeicola coprophilus	CAG12
Phocaeicola dorei	CAG8
Phocaeicola plebeius	CAG12
Phocaeicola vulgatus	CAG12
Bacteroidales bacterium	CAG6
Bacteroidales bacterium 6E	CAG8
Bacteroidales bacterium KA00251	CAG2
Bacteroidales bacterium WCE2004	CAG1
Capnocytophaga canimorsus	CAG8
Flavobacterium branchiophilum	CAG13
Riemerella anatipestifer	CAG1
Bacteroidetes bacterium	CAG8
Candidatus Dadabacteria bacterium	CAG1
Candidatus Melainabacteria bacterium	CAG1
Candidatus Saccharibacteria bacterium oral taxon 488	CAG1
TM7 phylum sp. oral taxon 351	CAG1
Mucispirillum schaedleri	CAG1
Fibrobacter intestinalis	CAG14
Fibrobacter sp. UWB12	CAG1
Fibrobacter sp. UWB8	CAG1
Fibrobacter sp. UWH4	CAG1
Fibrobacter sp. UWRM	CAG14
Fibrobacter sp. UWS1	CAG14
Fibrobacter sp. UWT3	CAG14
Hallerella succinigenes	CAG14
Kyrpidia spormannii	CAG6
Bacillus cereus	CAG15
Bacillus pseudomycoides	CAG15
Bacillus subtilis	CAG7
Bacillus thuringiensis	CAG1
Lentibacillus cibarius	CAG1
Oceanobacillus picturae	CAG1
Priestia megaterium	CAG1
Listeria monocytogenes	CAG16
Paenibacillus macquariensis	CAG1
Staphylococcus aureus	CAG3
Staphylococcus equorum	CAG1
Staphylococcus xylosus	CAG1
Aerococcus viridans	CAG1
Granulicatella balaenopterae	CAG1
Marinilactibacillus psychrotolerans	CAG1
Enterococcus avium	CAG1
Enterococcus casseliflavus	CAG1
Enterococcus cecorum	CAG7
Enterococcus dispar	CAG1
Enterococcus durans	CAG1
Enterococcus faecalis	CAG7
Enterococcus faecium	CAG7
Enterococcus hirae	CAG1
Tetragenococcus halophilus	CAG7
Lacticaseibacillus manihotivorans	CAG1
Lacticaseibacillus paracasei	CAG17
Lactiplantibacillus plantarum	CAG1
Lactobacillus acetotolerans	CAG18
Lactobacillus acidophilus	CAG3
Lactobacillus amylovorus	CAG18
Lactobacillus crispatus	CAG18
Lactobacillus delbrueckii	CAG17
Lactobacillus equicursoris	CAG3
Lactobacillus gallinarum	CAG18
Lactobacillus gasseri	CAG17
Lactobacillus helveticus	CAG18
Lactobacillus jensenii	CAG1
Lactobacillus johnsonii	CAG17
Lactobacillus kefiranofaciens	CAG18
Lactobacillus paragasseri	CAG1
Lactobacillus porci	CAG17
Latilactobacillus curvatus	CAG1
Levilactobacillus brevis	CAG1
Ligilactobacillus agilis	CAG3
Ligilactobacillus animalis	CAG1
Ligilactobacillus ruminis	CAG5
Ligilactobacillus salivarius	CAG17
Limosilactobacillus coleohominis	CAG1
Limosilactobacillus fermentum	CAG17
Limosilactobacillus mucosae	CAG17
Limosilactobacillus reuteri	CAG17
Loigolactobacillus coryniformis	CAG17
Pediococcus acidilactici	CAG14
Pediococcus pentosaceus	CAG14
Schleiferilactobacillus harbinensis	CAG1
Weissella cibaria	CAG17
Weissella confusa	CAG14
Weissella jogaejeotgali	CAG1
Lactococcus cremoris	CAG7
Lactococcus lactis	CAG7
Lactococcus raffinolactis	CAG7
Streptococcus acidominimus	CAG7
Streptococcus agalactiae	CAG7
Streptococcus canis	CAG7
Streptococcus constellatus	CAG1
Streptococcus cristatus	CAG1
Streptococcus dysgalactiae	CAG7
Streptococcus equi	CAG1
Streptococcus equinus	CAG7
Streptococcus gallolyticus	CAG7
Streptococcus hyointestinalis	CAG7
Streptococcus lutetiensis	CAG7
Streptococcus macedonicus	CAG7
Streptococcus mitis	CAG1
Streptococcus mutans	CAG1
Streptococcus oralis	CAG7
Streptococcus pneumoniae	CAG7
Streptococcus pyogenes	CAG1
Streptococcus salivarius	CAG7
Streptococcus sanguinis	CAG1
Streptococcus suis	CAG7
Streptococcus thermophilus	CAG7
Streptococcus vestibularis	CAG1
Butyricicoccus porcorum	CAG9
Butyricicoccus pullicaecorum	CAG5
Clostridium baratii	CAG19
Clostridium beijerinckii	CAG19
Clostridium bornimense	CAG15
Clostridium botulinum	CAG20
Clostridium butyricum	CAG4
Clostridium cadaveris	CAG15
Clostridium carnis	CAG19
Clostridium chauvoei	CAG20
Clostridium chromiireducens	CAG15
Clostridium cochlearium	CAG15
Clostridium disporicum	CAG1
Clostridium isatidis	CAG15
Clostridium kluyveri	CAG21
Clostridium neonatale	CAG1
Clostridium novyi	CAG20
Clostridium pasteurianum	CAG20
Clostridium perfringens	CAG20
Clostridium saccharobutylicum	CAG15
Clostridium septicum	CAG20
Clostridium sp.	CAG19
Clostridium sp. BL8	CAG4
Clostridium sp. CAG:1000	CAG11
Clostridium sp. CAG:1024	CAG1
Clostridium sp. CAG:1193	CAG1
Clostridium sp. CAG:302	CAG1
Clostridium sp. CAG:433	CAG8
Clostridium sp. CAG:448	CAG1
Clostridium sp. CAG:508	CAG1
Clostridium sp. CAG:557	CAG1
Clostridium sp. CAG:762	CAG1
Clostridium sp. CAG:914	CAG1
Clostridium sp. CT4	CAG20
Clostridium sp. DSM 8431	CAG19
Clostridium sp. KLE 1755	CAG5
Clostridium sp. SY8519	CAG1
Clostridium sp. USBA 49	CAG12
Clostridium sulfidigenes	CAG1
Clostridium tertium	CAG12
Clostridium tetani	CAG1
Clostridium tetanomorphum	CAG1
uncultured Clostridium sp.	CAG4
Hungatella hathewayi	CAG9
Clostridiaceae bacterium	CAG1
Mogibacterium pumilum	CAG1
[Eubacterium] infirmum	CAG1
Eubacterium plexicaudatum	CAG22
Eubacterium ramulus	CAG5
Eubacterium ruminantium	CAG1
Eubacterium sp.	CAG3
Eubacterium ventriosum	CAG22
[Eubacterium] cellulosolvens	CAG8
uncultured Eubacterium sp.	CAG1
Agathobacter ruminis	CAG1
Anaerobutyricum hallii	CAG21
Anaerostipes hadrus	CAG1
Anaerostipes sp. 494a	CAG21
Anaerostipes sp. 992a	CAG21
Anaerotignum lactatifermentans	CAG1
Blautia obeum	CAG23
Blautia producta	CAG1
uncultured Blautia sp.	CAG1
Butyrivibrio fibrisolvens	CAG1
Butyrivibrio hungatei	CAG1
Butyrivibrio sp. YAB3001	CAG1
Cellulosilyticum lentocellum	CAG1
Coprococcus catus	CAG21
Coprococcus comes	CAG21
Coprococcus eutactus	CAG13
Dorea formicigenerans	CAG21
Dorea longicatena	CAG21
Dorea sp. 5-2	CAG12
Enterocloster bolteae	CAG11
Enterocloster citroniae	CAG1
Enterocloster clostridioformis	CAG21
Enterocloster lavalensis	CAG1
Herbinix hemicellulosilytica	CAG1
Johnsonella ignava	CAG12
Lachnobacterium bovis	CAG1
[Clostridium] polysaccharolyticum	CAG1
[Clostridium] scindens	CAG22
[Clostridium] symbiosum	CAG21
Lachnospira eligens	CAG1
Lachnospira multipara	CAG1
Marvinbryantia formatexigens	CAG1
[Ruminococcus] gnavus	CAG22
[Ruminococcus] lactaris	CAG12
[Ruminococcus] torques	CAG13
Oribacterium sp.	CAG1
Oribacterium sp. KHPX15	CAG1
Robinsoniella sp. RHS	CAG1
Roseburia intestinalis	CAG22
Roseburia inulinivorans	CAG22
Roseburia sp.	CAG1
Roseburia sp. 499	CAG1
Roseburia sp. 831b	CAG1
Schaedlerella arabinosiphila	CAG1
Lachnospiraceae bacterium	CAG22
Lachnospiraceae bacterium 10-1	CAG1
Lachnospiraceae bacterium 28-4	CAG1
Lachnospiraceae bacterium 2 1 46FAA	CAG1
Lachnospiraceae bacterium 5 1 57FAA	CAG22
Lachnospiraceae bacterium 7 1 58FAA	CAG16
Lachnospiraceae bacterium C10	CAG1
Lachnospiraceae bacterium MD335	CAG1
[Eubacterium] rectale	CAG22
Acetanaerobacterium elongatum	CAG1
Acetivibrio ethanolgignens	CAG13
Anaerotruncus colihominis	CAG9
Faecalibacterium prausnitzii	CAG5
Faecalibacterium sp. An192	CAG1
Faecalibacterium sp. CAG:1138	CAG1
Flavonifractor plautii	CAG9
uncultured Flavonifractor sp.	CAG1
Oscillibacter sp.	CAG16
Oscillibacter sp. PC13	CAG1
Oscillibacter valericigenes	CAG1
Ruminococcus albus	CAG15
Ruminococcus bromii	CAG8
Ruminococcus callidus	CAG15
Ruminococcus flavefaciens	CAG15
Ruminococcus sp.	CAG15
Ruminococcus sp. CAG:177	CAG1
Ruminococcus sp. CAG:624	CAG1
Ruminococcus sp. JE7A12	CAG16
Ruminococcus sp. OM06-36AC	CAG15
uncultured Ruminococcus sp.	CAG16
Ruthenibacterium lactatiformans	CAG16
Subdoligranulum sp.	CAG16
Subdoligranulum sp. 4 3 54A2FAA	CAG16
Subdoligranulum sp. APC924/74	CAG5
Subdoligranulum variabile	CAG1
Thermoclostridium stercorarium	CAG1
Ruminococcaceae bacterium AF10-16	CAG1
Ruminococcaceae bacterium P7	CAG1
[Clostridium] leptum	CAG16
[Eubacterium] siraeum	CAG14
Desulfitobacterium hafniense	CAG9
Desulfosporosinus acididurans	CAG15
Desulfotomaculum ruminis	CAG1
Pelotomaculum schinkii	CAG7
Asaccharospora irregularis	CAG1
Clostridioides difficile	CAG24
Criibacterium bergeronii	CAG1
Intestinibacter bartlettii	CAG13
Paeniclostridium sordellii	CAG24
Paraclostridium benzoelyticum	CAG1
Paraclostridium bifermentans	CAG24
Peptostreptococcus anaerobius	CAG1
Romboutsia ilealis	CAG24
Romboutsia sp. CE17	CAG24
Terrisporobacter glycolicus	CAG13
Terrisporobacter othiniensis	CAG13
Gemmiger formicilis	CAG1
Intestinimonas butyriciproducens	CAG15
Neglecta sp. 59	CAG1
Clostridiales bacterium	CAG9
Clostridiales bacterium 41 12 two minus	CAG1
Clostridiales bacterium COT073 COT-073	CAG1
Caldanaerobacter subterraneus	CAG1
Clostridia bacterium	CAG16
Coprobacillus sp. 3 3 56FAA	CAG1
Kandleria vitulina	CAG1
Sharpea azabuensis	CAG1
Absicoccus porci	CAG1
Erysipelatoclostridium ramosum	CAG12
[Clostridium] innocuum	CAG1
[Clostridium] spiroforme	CAG1
Faecalicoccus pleomorphus	CAG1
Faecalitalea cylindroides	CAG21
Holdemanella biformis	CAG21
Intestinibaculum porci	CAG1
Erysipelotrichaceae bacterium	CAG5
Turicibacter sanguinis	CAG24
Turicibacter sp. H121	CAG24
Acidaminococcus intestini	CAG1
Phascolarctobacterium faecium	CAG12
Phascolarctobacterium succinatutens	CAG5
Succiniclasticum ruminis	CAG15
Anaerovibrio lipolyticus	CAG5
Anaerovibrio slackiae	CAG5
Mitsuokella jalaludinii	CAG1
Mitsuokella multacida	CAG3
Selenomonas ruminantium	CAG5
Selenomonas sp. F0473	CAG1
Propionispora hippei	CAG15
Dialister hominis	CAG5
Dialister succinatiphilus	CAG1
Megasphaera elsdenii	CAG3
Megasphaera genomosp. type 2	CAG1
Megasphaera sp. NM10	CAG1
Finegoldia magna	CAG1
Helcococcus ovis	CAG1
Peptoniphilus indolicus	CAG1
Schnuerera ultunensis	CAG15
Firmicutes bacterium	CAG9
Firmicutes bacterium ADurb.BinA205	CAG15
Firmicutes bacterium ASF500	CAG16
Firmicutes bacterium CAG:110	CAG1
Firmicutes bacterium CAG:24053 14	CAG16
Firmicutes bacterium CAG:272	CAG1
Firmicutes bacterium CAG:272 52 7	CAG1
Firmicutes bacterium CAG:582	CAG1
Fusobacterium necrophorum	CAG1
Fusobacterium nucleatum	CAG1
Fusobacterium periodonticum	CAG1
Leptotrichia wadei	CAG1
Victivallales bacterium CCUG 44730	CAG1
Lentisphaeria bacterium	CAG1
Leptospirillum ferriphilum	CAG1
Planctomycetaceae bacterium	CAG1
Azospirillum brasilense	CAG1
Alphaproteobacteria bacterium	CAG8
Burkholderia contaminans	CAG1
Burkholderia lata	CAG1
Ralstonia solanacearum	CAG1
Alicycliphilus denitrificans	CAG1
Comamonas aquatica	CAG1
Comamonas kerstersii	CAG1
Comamonas sp.	CAG1
Oxalobacter formigenes	CAG1
Sutterella wadsworthensis	CAG1
Desulfomicrobium orale	CAG8
Desulfovibrio piger	CAG8
Desulfovibrio porci	CAG1
Desulfovibrio sp. OH1186 COT-070	CAG1
Campylobacter coli	CAG2
Campylobacter concisus	CAG1
Campylobacter fetus	CAG1
Campylobacter hyointestinalis	CAG1
Campylobacter jejuni	CAG2
Campylobacter lanienae	CAG12
Campylobacter lari	CAG1
Campylobacter upsaliensis	CAG1
Campylobacter ureolyticus	CAG1
Helicobacter bilis	CAG12
Helicobacter canis	CAG1
Helicobacter cinaedi	CAG1
Helicobacter equorum	CAG1
Helicobacter fennelliae	CAG1
Helicobacter pullorum	CAG12
Helicobacter pylori	CAG1
Helicobacter sp. 10-6591	CAG8
Helicobacter sp. MIT 99-5507	CAG1
Helicobacter sp. TUL	CAG1
Helicobacter trogontum	CAG1
Aeromonas veronii	CAG15
Succinivibrio dextrinosolvens	CAG21
Succinivibrio sp.	CAG21
Bruguierivorax albus	CAG1
Candidatus Sodalis pierantonius	CAG1
Citrobacter amalonaticus	CAG1
Citrobacter freundii	CAG1
Cronobacter sakazakii	CAG1
Enterobacter cloacae	CAG1
Enterobacter hormaechei	CAG1
Escherichia albertii	CAG1
Escherichia coli	CAG25
Klebsiella pneumoniae	CAG25
Raoultella terrigena	CAG1
Salmonella enterica	CAG25
Shigella boydii	CAG15
Shigella dysenteriae	CAG25
Shigella flexneri	CAG25
Providencia alcalifaciens	CAG1
Providencia stuartii	CAG1
Xenorhabdus bovienii	CAG10
Xenorhabdus nematophila	CAG15
Serratia fonticola	CAG1
Serratia marcescens	CAG15
Plesiomonas shigelloides	CAG1
Glaesserella parasuis	CAG1
[Actinobacillus] rossii	CAG1
Gammaproteobacteria bacterium	CAG1
Brachyspira aalborgi	CAG1
Brachyspira pilosicoli	CAG8
Sphaerochaeta sp.	CAG1
Treponema berlinense	CAG23
Treponema bryantii	CAG23
Treponema denticola	CAG23
Treponema medium	CAG1
Treponema porcinum	CAG23
Treponema saccharophilum	CAG8
Treponema socranskii	CAG1
Treponema sp.	CAG23
Treponema succinifaciens	CAG23
Treponema vincentii	CAG8
Spirochaetes bacterium	CAG15
Cloacibacillus porcorum	CAG1
Jonquetella anthropi	CAG1
Pyramidobacter porci	CAG1
Synergistes jonesii	CAG1
Acholeplasmatales bacterium	CAG1
Anaeroplasma bactoclasticum	CAG1
Mycoplasma sp. CAG:472	CAG1
Mycoplasma sp. CAG:611	CAG1
Mycoplasma arginini	CAG1
Opitutae bacterium	CAG1
Akkermansia muciniphila	CAG1
Verrucomicrobiales bacterium	CAG1
Verrucomicrobia bacterium	CAG9
bacterium 1xD42-87	CAG1
bacterium D16-59	CAG1
bacterium F083	CAG1
bacterium P201	CAG6
bacterium UBP9 UBA11836	CAG1
uncultured bacterium	CAG11
uncultured rumen bacterium	CAG1

## Sheet: Table S7
Table S7. 495 species of gut microbiota used to construct co-abundance groups (CAGs) in validation cohort.
Species	CAG
Methanobrevibacter gottschalkii	CAG1
Methanobrevibacter millerae	CAG1
Methanobrevibacter olleyae	CAG1
Methanobrevibacter oralis	CAG1
Methanobrevibacter ruminantium	CAG2
Methanobrevibacter smithii	CAG1
Methanobrevibacter thaueri	CAG1
uncultured rumen archaeon	CAG2
Actinomyces oris	CAG2
Actinomyces urogenitalis	CAG2
Mobiluncus mulieris	CAG2
Trueperella pyogenes	CAG2
Varibaculum cambriense	CAG2
Bifidobacterium adolescentis	CAG3
Bifidobacterium animalis	CAG2
Bifidobacterium bifidum	CAG3
Bifidobacterium breve	CAG2
Bifidobacterium choerinum	CAG2
Bifidobacterium dentium	CAG4
Bifidobacterium longum	CAG3
Bifidobacterium pseudolongum	CAG3
Bifidobacterium thermophilum	CAG5
Gardnerella vaginalis	CAG2
Corynebacterium casei	CAG6
Corynebacterium glucuronolyticum	CAG2
Corynebacterium glutamicum	CAG6
Corynebacterium phoceense	CAG7
Corynebacterium stationis	CAG6
Corynebacterium striatum	CAG2
Corynebacterium xerosis	CAG6
Rothia kristinae	CAG6
Propionibacterium freudenreichii	CAG2
Streptomyces lincolnensis	CAG8
Actinobacteria bacterium	CAG2
Olsenella umbonata	CAG2
Collinsella aerofaciens	CAG9
Collinsella intestinalis	CAG9
Collinsella tanakaei	CAG9
Adlercreutzia equolifaciens	CAG9
Eggerthella lenta	CAG9
Gordonibacter pamelaeae	CAG9
Armatimonadetes bacterium DC	CAG10
Bacteroides caccae	CAG2
Bacteroides cellulosilyticus	CAG11
Bacteroides clarus	CAG2
Bacteroides eggerthii	CAG12
Bacteroides faecis	CAG2
Bacteroides finegoldii	CAG13
Bacteroides fragilis	CAG1
Bacteroides graminisolvens	CAG2
Bacteroides heparinolyticus	CAG4
Bacteroides intestinalis	CAG14
Bacteroides ovatus	CAG4
Bacteroides pyogenes	CAG4
Bacteroides salyersiae	CAG15
Bacteroides sp AR29	CAG2
Bacteroides stercoris	CAG13
Bacteroides thetaiotaomicron	CAG16
Bacteroides uniformis	CAG13
uncultured Dysgonomonas sp	CAG4
Muribaculaceae bacterium Isolate 013 (NCI)	CAG17
Odoribacter splanchnicus	CAG11
Porphyromonas asaccharolytica	CAG3
Porphyromonas circumdentaria	CAG2
Porphyromonas crevioricanis	CAG2
Porphyromonas gingivalis	CAG13
Porphyromonas levii	CAG2
Porphyromonas macacae	CAG2
Porphyromonas uenonis	CAG3
Porphyromonadaceae bacterium	CAG8
Alloprevotella sp	CAG17
Alloprevotella sp E39	CAG15
Alloprevotella tannerae	CAG2
Prevotella amnii	CAG10
Prevotella bivia	CAG8
Prevotella bryantii	CAG12
Prevotella buccalis	CAG18
Prevotella copri	CAG12
Prevotella denticola	CAG13
Prevotella disiens	CAG12
Prevotella hominis	CAG2
Prevotella intermedia	CAG12
Prevotella multisaccharivorax	CAG2
Prevotella nigrescens	CAG18
Prevotella oris	CAG17
Prevotella ruminicola	CAG15
Prevotella scopos	CAG17
Prevotella shahii	CAG4
Prevotella sp	CAG17
Prevotella sp C561	CAG12
Prevotella sp CAG 873	CAG2
Prevotella sp P2 180	CAG12
Prevotella sp P3 120	CAG18
Prevotella sp P3 122	CAG4
Prevotella sp P5 126	CAG14
Prevotella sp P5 64	CAG18
Prevotella sp P5 92	CAG12
Prevotella sp khp1	CAG14
Prevotella sp ne3005	CAG2
Prevotella stercorea	CAG18
Prevotella timonensis	CAG17
Prevotellaceae bacterium	CAG17
Alistipes onderdonkii	CAG16
Rikenellaceae bacterium	CAG15
Parabacteroides distasonis	CAG8
Parabacteroides goldsteinii	CAG8
Parabacteroides johnsonii	CAG19
Parabacteroides merdae	CAG8
Tannerella forsythia	CAG15
Tannerella sp oral taxon HOT 286	CAG20
Phocaeicola coprocola	CAG4
Phocaeicola dorei	CAG7
Phocaeicola plebeius	CAG13
Phocaeicola sartorii	CAG7
Phocaeicola vulgatus	CAG1
Bacteroidales bacterium	CAG1
Bacteroidales bacterium KA00251	CAG3
Rhodothermus marinus	CAG2
Candidatus Dadabacteria bacterium	CAG6
Candidatus Saccharibacteria bacterium oral taxon 488	CAG21
TM7 phylum sp oral taxon 351	CAG21
Chloroflexi bacterium	CAG22
Mucispirillum schaedleri	CAG2
Meiothermus ruber	CAG22
Meiothermus silvanus	CAG22
Thermus parvatiensis	CAG2
Thermus scotoductus	CAG22
Thermus sp 2 9	CAG22
Thermus tengchongensis	CAG22
Thermus thermophilus	CAG22
Fibrobacter intestinalis	CAG19
Fibrobacter sp UWB8	CAG2
Fibrobacter sp UWH4	CAG2
Fibrobacter sp UWRM	CAG2
Fibrobacter sp UWS1	CAG19
Fibrobacter sp UWT3	CAG2
Hallerella succinigenes	CAG23
Alicyclobacillus acidocaldarius	CAG2
Anoxybacillus flavithermus	CAG22
Bacillus cereus	CAG14
Geobacillus thermoleovorans	CAG7
Hydrogenibacillus schlegelii	CAG2
Lentibacillus cibarius	CAG2
Priestia megaterium	CAG14
Listeria monocytogenes	CAG24
Brevibacillus laterosporus	CAG2
Staphylococcus aureus	CAG23
Aerococcus viridans	CAG2
Enterococcus casseliflavus	CAG7
Enterococcus cecorum	CAG7
Enterococcus durans	CAG25
Enterococcus faecalis	CAG7
Enterococcus faecium	CAG25
Enterococcus hirae	CAG25
Enterococcus mundtii	CAG2
Tetragenococcus halophilus	CAG20
Lacticaseibacillus casei	CAG2
Lacticaseibacillus manihotivorans	CAG25
Lacticaseibacillus paracasei	CAG25
Lactiplantibacillus plantarum	CAG26
Lactobacillus acetotolerans	CAG20
Lactobacillus acidophilus	CAG2
Lactobacillus amylovorus	CAG23
Lactobacillus crispatus	CAG23
Lactobacillus delbrueckii	CAG23
Lactobacillus gasseri	CAG23
Lactobacillus helveticus	CAG23
Lactobacillus iners	CAG2
Lactobacillus johnsonii	CAG23
Lactobacillus kefiranofaciens	CAG20
Lactobacillus paragasseri	CAG25
Lactobacillus porci	CAG2
Lactobacillus sp	CAG2
Lactobacillus taiwanensis	CAG23
Latilactobacillus curvatus	CAG25
Latilactobacillus sakei	CAG25
Leuconostoc mesenteroides	CAG25
Leuconostoc pseudomesenteroides	CAG25
Levilactobacillus brevis	CAG10
Ligilactobacillus agilis	CAG14
Ligilactobacillus animalis	CAG7
Ligilactobacillus murinus	CAG7
Ligilactobacillus ruminis	CAG17
Ligilactobacillus salivarius	CAG23
Limosilactobacillus fermentum	CAG23
Limosilactobacillus mucosae	CAG23
Limosilactobacillus reuteri	CAG23
Loigolactobacillus coryniformis	CAG23
Paucilactobacillus nenjiangensis	CAG2
Pediococcus acidilactici	CAG26
Pediococcus pentosaceus	CAG26
Pediococcus stilesii	CAG2
Schleiferilactobacillus harbinensis	CAG2
Weissella cibaria	CAG26
Weissella confusa	CAG26
Weissella jogaejeotgali	CAG2
Weissella paramesenteroides	CAG26
Weissella viridescens	CAG26
Lactococcus cremoris	CAG7
Lactococcus lactis	CAG7
Lactococcus raffinolactis	CAG7
Streptococcus acidominimus	CAG7
Streptococcus agalactiae	CAG7
Streptococcus canis	CAG7
Streptococcus constellatus	CAG2
Streptococcus dysgalactiae	CAG14
Streptococcus equi	CAG14
Streptococcus equinus	CAG7
Streptococcus gallolyticus	CAG7
Streptococcus hyointestinalis	CAG14
Streptococcus lutetiensis	CAG7
Streptococcus macedonicus	CAG7
Streptococcus mitis	CAG2
Streptococcus mutans	CAG2
Streptococcus pneumoniae	CAG7
Streptococcus pyogenes	CAG14
Streptococcus salivarius	CAG7
Streptococcus sanguinis	CAG14
Streptococcus suis	CAG7
Streptococcus thermophilus	CAG7
Streptococcus vestibularis	CAG14
Butyricicoccus porcorum	CAG27
Butyricicoccus pullicaecorum	CAG27
Clostridium baratii	CAG28
Clostridium beijerinckii	CAG28
Clostridium botulinum	CAG9
Clostridium butyricum	CAG4
Clostridium carnis	CAG14
Clostridium chromiireducens	CAG14
Clostridium grantii	CAG14
Clostridium kluyveri	CAG9
Clostridium novyi	CAG6
Clostridium pasteurianum	CAG28
Clostridium perfringens	CAG28
Clostridium sp CAG 1000	CAG25
Clostridium sp CAG 433	CAG17
Clostridium sp CAG 448	CAG14
Clostridium sp CAG 508	CAG14
Clostridium sp CAG 524	CAG14
Clostridium sp CAG 567	CAG2
Clostridium sp CT4	CAG28
Clostridium sp DSM 8431	CAG14
Clostridium sp USBA 49	CAG2
Clostridium tertium	CAG2
uncultured Clostridium sp	CAG6
Hungatella hathewayi	CAG27
Clostridiaceae bacterium	CAG21
Mogibacterium pumilum	CAG9
[Eubacterium] infirmum	CAG2
Eubacterium ramulus	CAG27
Eubacterium ruminantium	CAG7
Eubacterium sp	CAG2
Eubacterium sp OM08 24	CAG14
Eubacterium ventriosum	CAG5
[Eubacterium] cellulosolvens	CAG6
uncultured Eubacterium sp	CAG6
Agathobacter ruminis	CAG14
Anaerobutyricum hallii	CAG9
Anaerostipes hadrus	CAG18
Anaerostipes sp 494a	CAG9
Anaerostipes sp 992a	CAG7
Anaerotignum lactatifermentans	CAG14
Blautia obeum	CAG9
Blautia producta	CAG19
uncultured Blautia sp	CAG2
Butyrivibrio fibrisolvens	CAG14
Butyrivibrio sp YAB3001	CAG2
Cellulosilyticum lentocellum	CAG2
Coprococcus catus	CAG20
Coprococcus comes	CAG9
Coprococcus eutactus	CAG5
Dorea formicigenerans	CAG9
Dorea longicatena	CAG9
Eisenbergiella tayi	CAG2
Enterocloster bolteae	CAG9
Enterocloster citroniae	CAG2
Enterocloster clostridioformis	CAG2
Herbinix hemicellulosilytica	CAG14
Johnsonella ignava	CAG9
Lachnobacterium bovis	CAG10
[Clostridium] scindens	CAG29
[Clostridium] symbiosum	CAG2
Lachnospira eligens	CAG14
Lachnospira multipara	CAG2
Marvinbryantia formatexigens	CAG19
[Ruminococcus] gnavus	CAG5
[Ruminococcus] lactaris	CAG29
[Ruminococcus] torques	CAG21
Oribacterium sp	CAG2
Oribacterium sp KHPX15	CAG29
Roseburia intestinalis	CAG5
Roseburia inulinivorans	CAG5
Roseburia sp 499	CAG2
Schaedlerella arabinosiphila	CAG14
Lachnospiraceae bacterium	CAG5
Lachnospiraceae bacterium 28 4	CAG2
Lachnospiraceae bacterium 2 1 46FAA	CAG2
Lachnospiraceae bacterium 5 1 57FAA	CAG29
Lachnospiraceae bacterium 7 1 58FAA	CAG30
Lachnospiraceae bacterium A4	CAG2
Lachnospiraceae bacterium OF09 33XD	CAG2
Lachnospiraceae bacterium oral taxon 096	CAG2
[Eubacterium] rectale	CAG5
Acetanaerobacterium elongatum	CAG2
Anaerotruncus colihominis	CAG20
Faecalibacterium prausnitzii	CAG30
Faecalibacterium sp An192	CAG2
Faecalibacterium sp CAG 1138	CAG10
Faecalibacterium sp CAG 82 related 59 9	CAG9
Flavonifractor plautii	CAG27
uncultured Flavonifractor sp	CAG19
Oscillibacter sp	CAG30
Oscillibacter sp CAG 241 62 21	CAG13
Oscillibacter sp PC13	CAG2
Oscillibacter valericigenes	CAG2
Ruminococcus albus	CAG29
Ruminococcus bromii	CAG16
Ruminococcus callidus	CAG2
Ruminococcus flavefaciens	CAG29
Ruminococcus sp	CAG16
Ruminococcus sp JE7A12	CAG21
Ruminococcus sp OM06 36AC	CAG14
Ruminococcus sp YE71	CAG2
uncultured Ruminococcus sp	CAG30
Ruthenibacterium lactatiformans	CAG24
Subdoligranulum sp	CAG24
Subdoligranulum sp 4 3 54A2FAA	CAG6
Subdoligranulum sp APC924/74	CAG2
Subdoligranulum variabile	CAG2
Thermoclostridium stercorarium	CAG30
Ruminococcaceae bacterium AF10 16	CAG14
Ruminococcaceae bacterium P7	CAG20
[Clostridium] leptum	CAG30
[Eubacterium] siraeum	CAG9
Desulfitobacterium hafniense	CAG14
Desulfotomaculum ruminis	CAG19
Pelotomaculum schinkii	CAG30
Peptococcaceae bacterium DCMF	CAG2
Clostridioides difficile	CAG31
Criibacterium bergeronii	CAG2
Intestinibacter bartlettii	CAG14
Paeniclostridium sordellii	CAG31
Paraclostridium benzoelyticum	CAG14
Paraclostridium bifermentans	CAG31
Peptoanaerobacter stomatis	CAG2
Peptostreptococcus anaerobius	CAG2
Romboutsia ilealis	CAG14
Romboutsia sp CE17	CAG31
Terrisporobacter glycolicus	CAG31
Terrisporobacter othiniensis	CAG31
Peptostreptococcaceae bacterium pGA 8	CAG2
Gemmiger formicilis	CAG2
Intestinimonas butyriciproducens	CAG2
Neglecta sp 59	CAG14
Clostridiales bacterium	CAG9
Clostridiales bacterium COT073 COT 073	CAG2
Moorella thermoacetica	CAG6
Clostridia bacterium	CAG29
Absicoccus porci	CAG10
Erysipelatoclostridium ramosum	CAG2
[Clostridium] spiroforme	CAG2
Faecalitalea cylindroides	CAG9
Holdemanella biformis	CAG9
Solobacterium moorei	CAG2
Erysipelotrichaceae bacterium	CAG9
Turicibacter sanguinis	CAG31
Turicibacter sp H121	CAG31
Phascolarctobacterium faecium	CAG11
Phascolarctobacterium succinatutens	CAG11
Anaerovibrio lipolyticus	CAG14
Anaerovibrio slackiae	CAG16
Mitsuokella jalaludinii	CAG2
Mitsuokella multacida	CAG3
Selenomonas ruminantium	CAG11
Selenomonas sp F0473	CAG14
Megasphaera elsdenii	CAG14
Megasphaera genomosp type 2	CAG2
Veillonellaceae bacterium	CAG14
Finegoldia magna	CAG6
Parvimonas micra	CAG2
Firmicutes bacterium	CAG5
Firmicutes bacterium ADurb BinA205	CAG29
Firmicutes bacterium ASF500	CAG24
Firmicutes bacterium CAG 24053 14	CAG24
Firmicutes bacterium CAG 272	CAG14
Firmicutes bacterium CAG 555	CAG14
Firmicutes bacterium CAG 582	CAG2
Firmicutes bacterium M10 2	CAG6
Fusobacterium mortiferum	CAG2
Fusobacterium necrophorum	CAG2
Fusobacterium nucleatum	CAG10
Fusobacterium periodonticum	CAG2
Fusobacterium varium	CAG2
Gemmatimonadetes bacterium	CAG10
Victivallis vadensis	CAG14
Victivallales bacterium CCUG 44730	CAG17
Lentisphaeria bacterium	CAG1
Leptospirillum ferriphilum	CAG19
Planctomycetaceae bacterium	CAG2
Azospirillum brasilense	CAG14
Alphaproteobacteria bacterium	CAG12
Oxalobacter formigenes	CAG2
Sutterella wadsworthensis	CAG14
Desulfomicrobium orale	CAG7
Desulfovibrio piger	CAG7
Desulfovibrio porci	CAG7
Campylobacter coli	CAG19
Campylobacter concisus	CAG13
Campylobacter fetus	CAG2
Campylobacter hyointestinalis	CAG19
Campylobacter jejuni	CAG19
Campylobacter lanienae	CAG19
Campylobacter upsaliensis	CAG13
Helicobacter bilis	CAG13
Helicobacter canis	CAG2
Helicobacter cinaedi	CAG13
Helicobacter pylori	CAG13
Helicobacter sp 10 6591	CAG2
Helicobacter trogontum	CAG13
Succinivibrio dextrinosolvens	CAG11
Succinivibrio sp	CAG11
Bruguierivorax albus	CAG19
Citrobacter freundii	CAG2
Citrobacter koseri	CAG2
Enterobacter hormaechei	CAG14
Escherichia coli	CAG1
Klebsiella pneumoniae	CAG1
Salmonella enterica	CAG1
Shigella dysenteriae	CAG22
Shigella flexneri	CAG2
Providencia stuartii	CAG2
Xenorhabdus bovienii	CAG4
Oceanospirillum multiglobuliferum	CAG2
Haemophilus influenzae	CAG21
Psychrobacter piechaudii	CAG2
Psychrobacter sp	CAG10
Lysobacter capsici	CAG22
Lysobacter enzymogenes	CAG22
Stenotrophomonas maltophilia	CAG17
Xanthomonas arboricola	CAG22
Xanthomonas citri	CAG22
Xanthomonas hortorum	CAG2
Xanthomonas translucens	CAG22
Brachyspira aalborgi	CAG14
Sphaerochaeta sp	CAG10
Treponema berlinense	CAG21
Treponema bryantii	CAG32
Treponema denticola	CAG32
Treponema medium	CAG17
Treponema porcinum	CAG32
Treponema saccharophilum	CAG29
Treponema sp	CAG32
Treponema sp JC4	CAG17
Treponema succinifaciens	CAG32
Treponema vincentii	CAG21
Spirochaetes bacterium	CAG11
Jonquetella anthropi	CAG14
Pyramidobacter porci	CAG18
Synergistes jonesii	CAG2
Anaeroplasma bactoclasticum	CAG2
Opitutae bacterium	CAG2
Akkermansia muciniphila	CAG8
Verrucomicrobiales bacterium	CAG2
Verrucomicrobia bacterium	CAG8
bacterium 1XD42 8	CAG14
bacterium D16 59	CAG14
bacterium P201	CAG17
uncultured bacterium	CAG17
uncultured rumen bacterium	CAG2
Saccharomyces cerevisiae	CAG18
Piromyces sp E2	CAG14
Entamoeba histolytica	CAG14
Mucor circinelloides	CAG2
Mucor lusitanicus	CAG10
Parasitella parasitica	CAG10
Phycomyces blakesleeanus	CAG14
Rhizopus delemar	CAG10
Rhizopus microsporus	CAG10
Cajanus cajan	CAG14
Glycine max	CAG16
Glycine soja	CAG16
Lupinus albus	CAG4
Arundo donax	CAG16
Triticum aestivum	CAG2
Triticum turgidum	CAG32
Zea mays	CAG16
Blastocystis hominis	CAG2
Blastocystis sp subtype 1	CAG10
Circovirus sp	CAG17
Blackfly microvirus SF02	CAG2
Escherichia virus T7	CAG17
Escherichia virus T4	CAG14
Enterobacteria phage CUS 3	CAG2
uncultured Caudovirales phage	CAG2
Porcine serum associated circular virus	CAG19

## Sheet: Table S8
Table S8. Differential CAGs of gut microbiota between normal return and non-return sows in discovery and validation cohorts.
Cohort	CAG	Mean (SD) of Normal	Mean (SD) of Non-return	p-value	FDR	Fold Change (Normal/Non-return)	Group
discovery cohort	CAG6	2937.510 (792.896)	2025.335 (1099.839)	3.55002e-05	0.000887504	2.0754	Normal
	CAG12	953.559 (2590.133)	4405.853 (15390.943)	0.000219982	0.00274978	0.0842668	Non-return
	CAG7	1615.513 (2669.470)	4871.494 (6206.846)	0.000902528	0.00752107	1.47828	Non-return
	CAG4	313.532 (218.918)	1612.242 (3924.032)	0.00583784	0.0364865	0.138118	Non-return
	CAG3	45.770 (27.078)	68.692 (68.811)	0.012349	0.0617449	0.705045	Non-return
	CAG17	11263.653 (11213.525)	6983.359 (9834.931)	0.0281551	0.117313	2.27841	Normal
	CAG9	5669.387 (1102.977)	5136.201 (1536.085)	0.0344912	0.123183	1.21422	Normal
	CAG20	505.761 (217.466)	812.535 (693.464)	0.0507157	0.147132	0.54561	Non-return
	CAG1	77.010 (16.044)	84.278 (19.582)	0.0529677	0.147132	1.59782	Non-return
	CAG13	238.763 (39.991)	219.495 (63.170)	0.0636222	0.159056	1.08824	Normal
	CAG15	172.961 (82.094)	513.199 (1284.344)	0.0804872	0.182925	0.241056	Non-return
	CAG19	140.427 (196.848)	225.110 (264.751)	0.114343	0.238215	0.279745	Non-return
	CAG11	1252.809 (448.041)	1116.952 (330.402)	0.138496	0.266339	0.951297	Normal
	CAG23	898.585 (841.350)	747.784 (609.359)	0.251996	0.449992	0.400631	Normal
	CAG14	443.138 (280.102)	563.003 (697.181)	0.328018	0.546696	1.85911	Non-return
	CAG10	132.936 (53.720)	125.111 (68.086)	0.373396	0.583431	0.815848	Normal
	CAG18	2839.560 (4744.057)	6585.312 (14395.586)	0.417361	0.613766	0.0306691	Non-return
	CAG24	2013.671 (844.506)	2286.901 (1365.531)	0.458861	0.624993	0.929824	Non-return
	CAG8	142.557 (55.975)	144.465 (47.867)	0.474995	0.624993	0.821096	Non-return
	CAG5	1897.212 (433.534)	2171.376 (1097.292)	0.566004	0.707506	0.791365	Non-return
	CAG2	36.892 (134.340)	24.670 (33.330)	0.664553	0.791134	0.267667	Normal
	CAG21	251.979 (85.142)	264.549 (117.695)	0.70317	0.799056	0.746133	Non-return
	CAG25	13411.232 (12080.179)	17574.484 (20563.491)	0.823276	0.894865	0.0766944	Non-return
	CAG16	2772.846 (840.008)	2791.566 (1046.550)	0.933695	0.947632	2.0319	Non-return
	CAG22	721.000 (141.333)	716.197 (174.963)	0.947632	0.947632	1.19375	Normal
validation cohort	CAG8	240.848 (85.397)	152.123 (71.305)	0.00696494	0.115714	1.58324	Normal
	CAG17	1310.929 (124.243)	1187.163 (93.207)	0.00938825	0.115714	1.10425	Normal
	CAG3	56.691 (13.813)	268.577 (395.086)	0.0108482	0.115714	0.211084	Non-return
	CAG15	1276.102 (1044.671)	524.963 (251.722)	0.0187762	0.150209	2.43084	Normal
	CAG2	29.727 (6.976)	38.769 (12.412)	0.0441547	0.28259	0.766785	Non-return
	CAG23	6098.498 (6504.363)	2864.374 (5086.996)	0.0613693	0.327303	2.12909	Normal
	CAG5	559.584 (120.180)	652.525 (153.279)	0.0755545	0.345392	0.857568	Non-return
	CAG10	8.009 (2.895)	8.411 (9.737)	0.101518	0.406072	0.952213	Non-return
	CAG21	77.822 (20.313)	73.033 (31.578)	0.173257	0.616026	1.06558	Normal
	CAG16	119.893 (34.819)	109.070 (80.125)	0.220433	0.692273	1.09923	Normal
	CAG6	22.319 (3.444)	24.567 (19.021)	0.237969	0.692273	0.908472	Non-return
	CAG7	343.476 (381.951)	579.162 (598.306)	0.275828	0.729026	0.593058	Non-return
	CAG20	29.933 (24.296)	22.430 (7.498)	0.296167	0.729026	1.3345	Normal
	CAG9	4265.862 (1453.035)	4563.588 (1259.145)	0.362845	0.814499	0.934761	Non-return
	CAG13	523.446 (920.379)	693.467 (836.141)	0.437867	0.814499	0.754825	Non-return
	CAG29	850.580 (1407.933)	2668.316 (5042.077)	0.437867	0.814499	0.318771	Non-return
	CAG31	351.105 (212.202)	269.525 (140.697)	0.437867	0.814499	1.30268	Normal
	CAG4	367.431 (106.665)	334.530 (165.990)	0.464664	0.814499	1.09835	Normal
	CAG11	421.047 (314.155)	511.946 (370.424)	0.492315	0.814499	0.822444	Non-return
	CAG19	64.102 (48.685)	90.933 (76.338)	0.520798	0.814499	0.704943	Non-return
	CAG28	98.811 (91.195)	103.979 (64.988)	0.550075	0.814499	0.950301	Non-return
	CAG18	22.684 (12.001)	21.949 (17.000)	0.580115	0.814499	1.03351	Normal
	CAG24	68.637 (27.480)	65.792 (32.919)	0.610874	0.814499	1.04325	Normal
	CAG27	201.395 (75.423)	182.942 (46.681)	0.610874	0.814499	1.10087	Normal
	CAG26	326.255 (513.385)	310.182 (551.128)	0.642314	0.822162	1.05182	Normal
	CAG12	1522.144 (478.733)	1586.664 (884.654)	0.674383	0.83001	0.959336	Non-return
	CAG14	26.552 (8.637)	40.192 (43.184)	0.773874	0.834007	0.66065	Non-return
	CAG30	2960.093 (1204.081)	2825.231 (1123.028)	0.773874	0.834007	1.04773	Normal
	CAG1	9890.187 (13905.824)	8859.356 (9317.201)	0.807945	0.834007	1.11636	Normal
	CAG22	217.200 (290.469)	389.648 (661.318)	0.807945	0.834007	0.557426	Non-return
	CAG25	45.174 (43.671)	84.748 (119.812)	0.807945	0.834007	0.533049	Non-return
	CAG32	1025.164 (605.485)	988.483 (465.710)	0.947159	0.947159	1.03711	Normal

## Sheet: Table S9
Table S9. Differential functional capacities of gut microbiota between normal return and non-return sows in discovery cohort.
ID	keggpathway	level 2	level 1	Group	LDA score	P value
ko02010	ABC transporters	3.1 Membrane transport	Environmental Information Processing	Non-return	2.87124	0.0127142
ko00240	Pyrimidine metabolism	1.4 Nucleotide metabolism	Metabolism	Non-return	2.63887	0.000217396
ko00230	Purine metabolism	1.4 Nucleotide metabolism	Metabolism	Non-return	2.63714	6.82e-06
ko03030	DNA replication	2.4 Replication and repair	Genetic Information Processing	Non-return	2.61183	2.78e-05
ko02024	Quorum sensing	4.4 Cellular community - prokaryotes	Cellular Processes	Non-return	2.54586	0.00267915
ko03430	Mismatch repair	2.4 Replication and repair	Genetic Information Processing	Non-return	2.48052	0.000164343
ko03440	Homologous recombination	2.4 Replication and repair	Genetic Information Processing	Non-return	2.34226	0.0236506
ko01501	beta-Lactam resistance	6.11 Drug resistance: antimicrobial	Human Diseases	Non-return	2.31584	1.8e-05
ko04112	Cell cycle - Caulobacter	4.2 Cell growth and death	Cellular Processes	Non-return	2.20605	0.000103265
ko00680	Methane metabolism	1.2 Energy metabolism	Metabolism	Normal	2.57698	0.000414606
ko00270	Cysteine and methionine metabolism	1.5 Amino acid metabolism	Metabolism	Non-return	2.19008	0.0220693
ko03410	Base excision repair	2.4 Replication and repair	Genetic Information Processing	Non-return	2.13705	0.00010707
ko00550	Peptidoglycan biosynthesis	1.7 Glycan biosynthesis and metabolism	Metabolism	Non-return	2.1318	0.0345937
ko00983	Drug metabolism - other enzymes	1.11 Xenobiotics biodegradation and metabolism	Metabolism	Non-return	2.12207	0.00162148
ko01200	Carbon metabolism	1.0 Global and overview maps	Metabolism	Normal	2.51622	0.00988801
ko00998	Biosynthesis of various antibiotics	1.10 Biosynthesis of other secondary metabolites	Metabolism	Non-return	2.04449	0.0225859
ko00020	Citrate cycle (TCA cycle)	1.1 Carbohydrate metabolism	Metabolism	Normal	2.33543	0.000176327
ko00720	Carbon fixation pathways in prokaryotes	1.2 Energy metabolism	Metabolism	Normal	2.28006	0.000258316
ko00540	Lipopolysaccharide biosynthesis	1.7 Glycan biosynthesis and metabolism	Metabolism	Normal	2.27716	8e-05
ko00250	Alanine, aspartate and glutamate metabolism	1.5 Amino acid metabolism	Metabolism	Normal	2.27326	0.0309975
ko00511	Other glycan degradation	1.7 Glycan biosynthesis and metabolism	Metabolism	Normal	2.24794	9.88e-06
ko00010	Glycolysis / Gluconeogenesis	1.1 Carbohydrate metabolism	Metabolism	Normal	2.20207	0.000874391
ko04621	NOD-like receptor signaling pathway	5.1 Immune system	Organismal Systems	Normal	2.10012	0.00366681
ko05418	Fluid shear stress and atherosclerosis	6.9 Cardiovascular disease	Human Diseases	Normal	2.05325	0.006872
ko01503	Cationic antimicrobial peptide (CAMP) resistance	6.11 Drug resistance: antimicrobial	Human Diseases	Non-return	1.9823	0.000614903
ko00710	Carbon fixation in photosynthetic organisms	1.2 Energy metabolism	Metabolism	Normal	2.05008	0.0162332
ko00600	Sphingolipid metabolism	1.3 Lipid metabolism	Metabolism	Normal	2.03933	1.67e-05
ko00670	One carbon pool by folate	1.8 Metabolism of cofactors and vitamins	Metabolism	Non-return	1.90163	0.0158463
ko00730	Thiamine metabolism	1.8 Metabolism of cofactors and vitamins	Metabolism	Normal	2.01547	0.000103265
ko05111	Biofilm formation - Vibrio cholerae	4.4 Cellular community - prokaryotes	Cellular Processes	Normal	1.97363	0.000123654
ko03018	RNA degradation	2.3 Folding, sorting and degradation	Genetic Information Processing	Normal	1.94324	0.0231129
ko00561	Glycerolipid metabolism	1.3 Lipid metabolism	Metabolism	Non-return	1.77023	0.00963878
ko00940	Phenylpropanoid biosynthesis	1.10 Biosynthesis of other secondary metabolites	Metabolism	Normal	1.91731	0.000153129
ko00460	Cyanoamino acid metabolism	1.6 Metabolism of other amino acids	Metabolism	Normal	1.86932	0.000375083
ko00627	Aminobenzoate degradation	1.11 Xenobiotics biodegradation and metabolism	Metabolism	Non-return	1.65443	0.00433549
ko05134	Legionellosis	6.4 Infectious disease: bacterial	Human Diseases	Normal	1.81145	0.010143
ko00564	Glycerophospholipid metabolism	1.3 Lipid metabolism	Metabolism	Normal	1.74869	0.0104038
ko00472	D-Arginine and D-ornithine metabolism	1.6 Metabolism of other amino acids	Metabolism	Non-return	1.63259	0.0201046
ko03020	RNA polymerase	2.1 Transcription	Genetic Information Processing	Normal	1.74126	0.00601419
ko04626	Plant-pathogen interaction	5.10 Environmental adaptation	Organismal Systems	Normal	1.73025	0.00511289
ko00473	D-Alanine metabolism	1.6 Metabolism of other amino acids	Metabolism	Non-return	1.48186	0.0377219
ko03013	RNA transport	-	Genetic Information Processing	Normal	1.71044	0.000745901
ko04920	Adipocytokine signaling pathway	5.2 Endocrine system	Organismal Systems	Normal	1.69509	0.0170317
ko00130	Ubiquinone and other terpenoid-quinone biosynthesis	1.8 Metabolism of cofactors and vitamins	Metabolism	Normal	1.66581	0.0120976
ko04142	Lysosome	4.1 Transport and catabolism	Cellular Processes	Normal	1.65007	0.000249594
ko00430	Taurine and hypotaurine metabolism	1.6 Metabolism of other amino acids	Metabolism	Non-return	1.47425	0.024199
ko00626	Naphthalene degradation	1.11 Xenobiotics biodegradation and metabolism	Metabolism	Non-return	1.42866	0.0259112
ko04210	Apoptosis	4.2 Cell growth and death	Cellular Processes	Normal	1.64071	4.31e-06
ko03008	Ribosome biogenesis in eukaryotes	2.2 Translation	Genetic Information Processing	Normal	1.62681	0.00112332
ko04714	Thermogenesis	5.10 Environmental adaptation	Organismal Systems	Normal	1.59149	0.0191807
ko00603	Glycosphingolipid biosynthesis - globo and isoglobo series	1.7 Glycan biosynthesis and metabolism	Metabolism	Normal	1.53845	5.32e-06
ko00740	Riboflavin metabolism	1.8 Metabolism of cofactors and vitamins	Metabolism	Normal	1.51515	0.0345937
ko00401	Novobiocin biosynthesis	1.10 Biosynthesis of other secondary metabolites	Metabolism	Normal	1.5038	0.0201046
ko05200	Pathways in cancer	6.1 Cancer: overview	Human Diseases	Normal	1.48459	0.00224937
ko04151	PI3K-Akt signaling pathway	3.2 Signal transduction	Environmental Information Processing	Normal	1.47677	0.00915705
ko05010	Alzheimer disease	6.7 Neurodegenerative disease	Human Diseases	Normal	1.46357	0.00366681
ko00440	Phosphonate and phosphinate metabolism	1.6 Metabolism of other amino acids	Metabolism	Normal	1.46188	0.0124025
ko00311	Penicillin and cephalosporin biosynthesis	1.10 Biosynthesis of other secondary metabolites	Metabolism	Normal	1.46035	0.000428622
ko00510	N-Glycan biosynthesis	1.7 Glycan biosynthesis and metabolism	Metabolism	Normal	1.45714	2.89e-05
ko00950	Isoquinoline alkaloid biosynthesis	1.10 Biosynthesis of other secondary metabolites	Metabolism	Normal	1.45104	0.00205906
ko00531	Glycosaminoglycan degradation	1.7 Glycan biosynthesis and metabolism	Metabolism	Normal	1.44522	0.0023163
ko04113	Meiosis - yeast	4.2 Cell growth and death	Cellular Processes	Normal	1.41284	0.0178646
ko04724	Glutamatergic synapse	5.6 Nervous system	Organismal Systems	Normal	1.34794	0.00318278
ko04974	Protein digestion and absorption	5.4 Digestive system	Organismal Systems	Normal	1.30814	0.000795034
ko04727	GABAergic synapse	5.6 Nervous system	Organismal Systems	Normal	1.30589	0.00988801
ko04915	Estrogen signaling pathway	5.2 Endocrine system	Organismal Systems	Normal	1.29173	0.0178646
ko05166	HTLV-I infection	-	-	Normal	1.28421	0.000132827
ko03022	Basal transcription factors	2.1 Transcription	Genetic Information Processing	Normal	1.27248	0.000522445
ko04914	Progesterone-mediated oocyte maturation	5.2 Endocrine system	Organismal Systems	Normal	1.27039	0.0316899
ko00902	Monoterpenoid biosynthesis	1.9 Metabolism of terpenoids and polyketides	Metabolism	Normal	1.26649	0.0047853
ko05215	Prostate cancer	6.2 Cancer: specific types	Human Diseases	Normal	1.25403	0.0283562
ko00604	Glycosphingolipid biosynthesis - ganglio series	1.7 Glycan biosynthesis and metabolism	Metabolism	Normal	1.24471	0.00252819
ko00513	Various types of N-glycan biosynthesis	1.7 Glycan biosynthesis and metabolism	Metabolism	Normal	1.22677	0.00484077
ko00565	Ether lipid metabolism	1.3 Lipid metabolism	Metabolism	Normal	1.17468	7.43e-05
ko04622	RIG-I-like receptor signaling pathway	5.1 Immune system	Organismal Systems	Non-return	1.40251	0.00148076
ko00072	Synthesis and degradation of ketone bodies	-	-	Non-return	1.40202	0.00398844
ko04934	Cushing syndrome	6.10 Endocrine and metabolic disease	Human Diseases	Normal	1.13083	0.000614903
ko04152	AMPK signaling pathway	3.2 Signal transduction	Environmental Information Processing	Normal	1.1095	0.0475896
ko04080	Neuroactive ligand-receptor interaction	3.3 Signaling molecules and interaction	Environmental Information Processing	Normal	1.09377	0.006872
ko04979	Cholesterol metabolism	5.4 Digestive system	Organismal Systems	Normal	1.09363	0.00569899
ko03050	Proteasome	2.3 Folding, sorting and degradation	Genetic Information Processing	Normal	1.08811	0.0023163
ko03450	Non-homologous end-joining	2.4 Replication and repair	Genetic Information Processing	Non-return	1.25439	0.0104038
ko05211	Renal cell carcinoma	6.2 Cancer: specific types		Normal	1.06834	0.00162148
ko04921	Oxytocin signaling pathway	5.2 Endocrine system	Organismal Systems	Normal	1.04452	0.000505583
ko00524	Neomycin, kanamycin and gentamicin biosynthesis	1.10 Biosynthesis of other secondary metabolites	Metabolism	Normal	1.04232	0.0253292
ko03460	Fanconi anemia pathway	2.4 Replication and repair	Genetic Information Processing	Normal	1.02506	0.00188363
ko04140	Autophagy - animal	4.1 Transport and catabolism	Cellular Processes	Normal	1.01643	0.000153129
ko04371	Apelin signaling pathway	3.2 Signal transduction	Environmental Information Processing	Normal	0.986282	7.71e-05
ko04530	Tight junction	4.3 Cellular community - eukaryotes	Cellular Processes	Normal	0.983143	0.00112332
ko04144	Endocytosis	4.1 Transport and catabolism	Cellular Processes	Normal	0.975444	0.00127099
ko05205	Proteoglycans in cancer	6.1 Cancer: overview	Human Diseases	Normal	0.938621	0.0447041
ko00532	Glycosaminoglycan biosynthesis - chondroitin sulfate / dermatan sulfate	1.7 Glycan biosynthesis and metabolism	Metabolism	Normal	0.925489	0.010143
ko00253	Tetracycline biosynthesis	1.9 Metabolism of terpenoids and polyketides	Metabolism	Normal	0.914082	0.0104038
ko01057	Biosynthesis of type II polyketide products	1.9 Metabolism of terpenoids and polyketides	Metabolism	Normal	0.901279	0.00245567
ko03015	mRNA surveillance pathway	2.2 Translation	Genetic Information Processing	Normal	0.878449	0.00115867
ko04150	mTOR signaling pathway	3.2 Signal transduction	Environmental Information Processing	Normal	0.858427	0.000176327
ko04114	Oocyte meiosis	4.2 Cell growth and death	Cellular Processes	Normal	0.855496	0.00617761
ko05160	Hepatitis C	6.3 Infectious disease: viral	Human Diseases	Normal	0.843865	0.000258316
ko00601	Glycosphingolipid biosynthesis - lacto and neolacto series	1.7 Glycan biosynthesis and metabolism	Metabolism	Normal	0.828466	0.036129
ko05164	Influenza A	6.3 Infectious disease: viral	Human Diseases	Normal	0.819418	0.000327848
ko04975	Fat digestion and absorption	5.4 Digestive system	Organismal Systems	Normal	0.814206	0.0112223
ko00590	Arachidonic acid metabolism	1.3 Lipid metabolism	Metabolism	Normal	0.811664	0.0117993
ko04020	Calcium signaling pathway	3.2 Signal transduction	Environmental Information Processing	Normal	0.807989	0.000847157
ko04110	Cell cycle	4.2 Cell growth and death	Cellular Processes	Normal	0.80243	0.00260267
ko05163	Human cytomegalovirus infection	6.3 Infectious disease: viral	Human Diseases	Normal	0.786577	0.00825757
ko00999	Biosynthesis of various secondary metabolites - part 1	-	-	Non-return	1.15282	0.014379
ko00140	Steroid hormone biosynthesis	1.3 Lipid metabolism	Metabolism	Normal	0.784606	0.00112332
ko04145	Phagosome	4.1 Transport and catabolism	Cellular Processes	Normal	0.784604	0.000522445
ko04218	Cellular senescence	4.2 Cell growth and death	Cellular Processes	Normal	0.777954	0.0106705
ko04014	Ras signaling pathway	3.2 Signal transduction	Environmental Information Processing	Normal	0.776259	0.000428622
ko04111	Cell cycle - yeast	4.2 Cell growth and death	Cellular Processes	Normal	0.774424	0.000614903
ko04970	Salivary secretion	5.4 Digestive system	Organismal Systems	Normal	0.771505	0.000473369
ko04925	Aldosterone synthesis and secretion	5.2 Endocrine system	Organismal Systems	Normal	0.763519	0.000874391
ko04976	Bile secretion	5.4 Digestive system	Organismal Systems	Normal	0.761137	0.00029614
ko04728	Dopaminergic synapse	5.6 Nervous system	Organismal Systems	Normal	0.755784	0.0205809
ko04713	Circadian entrainment	5.10 Environmental adaptation	Organismal Systems	Normal	0.755309	0.000443079
ko05110	Vibrio cholerae infection	6.4 Infectious disease: bacterial	Human Diseases	Normal	0.754765	0.00152637
ko04924	Renin secretion	5.2 Endocrine system	Organismal Systems	Normal	0.754629	0.00102315
ko04022	cGMP-PKG signaling pathway	3.2 Signal transduction	Environmental Information Processing	Normal	0.748372	0.00783819
ko01521	EGFR tyrosine kinase inhibitor resistance	6.12 Drug resistance: antineoplastic	Human Diseases	Normal	0.743995	0.000128163
ko00785	Lipoic acid metabolism	1.8 Metabolism of cofactors and vitamins	Metabolism	Non-return	1.06192	0.0247585
ko04928	Parathyroid hormone synthesis, secretion and action	5.2 Endocrine system	Organismal Systems	Normal	0.74009	0.000847157
ko05162	Measles	6.3 Infectious disease: viral	Human Diseases	Normal	0.735421	0.00199899
ko04270	Vascular smooth muscle contraction	5.3 Circulatory system	Organismal Systems	Normal	0.733563	0.00433549
ko04720	Long-term potentiation	5.6 Nervous system	Organismal Systems	Normal	0.72523	0.0117993
ko05214	Glioma	6.2 Cancer: specific types	Human Diseases	Normal	0.722121	0.000635134
ko04912	GnRH signaling pathway	5.2 Endocrine system	Organismal Systems	Normal	0.721791	0.000327848
ko04261	Adrenergic signaling in cardiomyocytes	5.3 Circulatory system	Organismal Systems	Normal	0.719093	0.00497515
ko04740	Olfactory transduction	5.7 Sensory system	Organismal Systems	Normal	0.718929	0.000457991
ko04024	cAMP signaling pathway	3.2 Signal transduction	Environmental Information Processing	Normal	0.712488	0.010143
ko05170	Human immunodeficiency virus 1 infection	6.3 Infectious disease: viral	Human Diseases	Normal	0.711917	0.00783819
ko04722	Neurotrophin signaling pathway	5.6 Nervous system	Organismal Systems	Normal	0.708346	0.000505583
ko04916	Melanogenesis	5.2 Endocrine system	Organismal Systems	Normal	0.701782	0.00093131
ko05168	Herpes simplex infection	-	-	Normal	0.682568	0.00585468
ko04540	Gap junction	4.3 Cellular community - eukaryotes	Cellular Processes	Normal	0.681589	0.000286226
ko05161	Hepatitis B	6.3 Infectious disease: viral	Human Diseases	Normal	0.681122	0.0130328
ko05167	Kaposi sarcoma-associated herpesvirus infection	6.3 Infectious disease: viral	Human Diseases	Normal	0.67972	0.0170317
ko05145	Toxoplasmosis	6.5 Infectious disease: parasitic	Human Diseases	Normal	0.678157	0.0084747
ko05034	Alcoholism	6.8 Substance dependence	Human Diseases	Normal	0.670142	0.0309975
ko00624	Polycyclic aromatic hydrocarbon degradation	1.11 Xenobiotics biodegradation and metabolism	Metabolism	Normal	0.669873	0.000991645
ko04962	Vasopressin-regulated water reabsorption	5.5 Excretory system	Organismal Systems	Normal	0.666998	0.000902434
ko00591	Linoleic acid metabolism	1.3 Lipid metabolism	Metabolism	Normal	0.665437	0.000489229
ko04972	Pancreatic secretion	5.4 Digestive system	Organismal Systems	Normal	0.665008	0.0006996
ko05412	Arrhythmogenic right ventricular cardiomyopathy (ARVC)	-	-	Normal	0.659495	0.00292093
ko04010	MAPK signaling pathway	3.2 Signal transduction	Environmental Information Processing	Normal	0.658062	0.000770104
ko04971	Gastric acid secretion	5.4 Digestive system	Organismal Systems	Normal	0.655319	0.0006996
ko04977	Vitamin digestion and absorption	5.4 Digestive system	Organismal Systems	Normal	0.654728	0.00127099
ko04625	C-type lectin receptor signaling pathway	5.1 Immune system	Organismal Systems	Normal	0.64883	0.00148076
ko05031	Amphetamine addiction	6.8 Substance dependence	Human Diseases	Normal	0.637849	0.0369181
ko04310	Wnt signaling pathway	3.2 Signal transduction	Environmental Information Processing	Normal	0.636288	0.000557753
ko04750	Inflammatory mediator regulation of TRP channels	5.7 Sensory system	Organismal Systems	Normal	0.630601	0.006872
ko04015	Rap1 signaling pathway	3.2 Signal transduction	Environmental Information Processing	Normal	0.627711	0.00131061
ko05217	Basal cell carcinoma	6.2 Cancer: specific types	Human Diseases	Normal	0.610726	0.000473339
ko04611	Platelet activation	5.1 Immune system	Organismal Systems	Normal	0.594455	0.00705621
ko00984	Steroid degradation	1.11 Xenobiotics biodegradation and metabolism	Metabolism	Non-return	1.00469	0.0475896
ko03040	Spliceosome	2.1 Transcription	Genetic Information Processing	Normal	0.593734	0.0136913
ko05140	Leishmaniasis	6.5 Infectious disease: parasitic	Human Diseases	Normal	0.580987	0.000960487
ko04062	Chemokine signaling pathway	5.1 Immune system	Organismal Systems	Normal	0.567073	0.000225058
ko00062	Fatty acid elongation	1.3 Lipid metabolism	Metabolism	Normal	0.565739	0.00554704
ko04614	Renin-angiotensin system	5.2 Endocrine system	Organismal Systems	Normal	0.564745	0.00057623
ko04923	Regulation of lipolysis in adipocytes	5.2 Endocrine system	Organismal Systems	Normal	0.564373	0.000225058
ko04961	Endocrine and other factor-regulated calcium reabsorption	5.5 Excretory system	Organismal Systems	Normal	0.563057	0.00057623
ko00365	Furfural degradation	1.11 Xenobiotics biodegradation and metabolism	Metabolism	Non-return	0.969811	0.0166282
ko04215	Apoptosis - multiple species	4.2 Cell growth and death	Cellular Processes	Non-return	0.881972	0.0225859
ko04392	Hippo signaling pathway - multiple species	3.2 Signal transduction	Environmental Information Processing	Normal	0.556428	0.000745901
ko04810	Regulation of actin cytoskeleton	4.5 Cell motility	Cellular Processes	Normal	0.556276	0.006872
ko04120	Ubiquitin mediated proteolysis	2.3 Folding, sorting and degradation	Genetic Information Processing	Normal	0.546409	0.00143641
ko01522	Endocrine resistance	6.12 Drug resistance: antineoplastic	Human Diseases	Normal	0.545396	0.000258316
ko04380	Osteoclast differentiation	5.8 Development and regeneration	Organismal Systems	Normal	0.540969	0.0338473
ko04391	Hippo signaling pathway - fly	3.2 Signal transduction	Environmental Information Processing	Normal	0.539081	0.000991645
ko04745	Phototransduction - fly	5.7 Sensory system	Organismal Systems	Normal	0.5328	0.00123248
ko04341	Hedgehog signaling pathway - fly	3.2 Signal transduction	Environmental Information Processing	Normal	0.532506	0.000443079
ko04710	Circadian rhythm	5.10 Environmental adaptation	Organismal Systems	Normal	0.522402	0.000457991
ko04926	Relaxin signaling pathway	5.2 Endocrine system	Organismal Systems	Normal	0.519613	0.000339105
ko04730	Long-term depression	5.6 Nervous system	Organismal Systems	Normal	0.516388	0.00102315
ko04725	Cholinergic synapse	5.6 Nervous system	Organismal Systems	Normal	0.512798	0.00167106
ko04660	T cell receptor signaling pathway	5.1 Immune system	Organismal Systems	Normal	0.51148	0.000457991
ko04711	Circadian rhythm - fly	5.10 Environmental adaptation	Organismal Systems	Normal	0.500256	0.00105558
ko04510	Focal adhesion	4.3 Cellular community - eukaryotes	Cellular Processes	Normal	0.495611	0.00804543
ko04390	Hippo signaling pathway	3.2 Signal transduction	Environmental Information Processing	Normal	0.492702	0.0127142
ko05235	PD-L1 expression and PD-1 checkpoint pathway in cancer	6.1 Cancer: overview	Human Diseases	Normal	0.492589	0.00162148
ko04662	B cell receptor signaling pathway	5.1 Immune system	Organismal Systems	Normal	0.488763	0.000722406
ko04620	Toll-like receptor signaling pathway	5.1 Immune system	Organismal Systems	Normal	0.488671	0.00267915
ko05226	Gastric cancer	6.2 Cancer: specific types	Human Diseases	Normal	0.487956	0.000401018
ko04744	Phototransduction	5.7 Sensory system	Organismal Systems	Normal	0.481516	0.00119505
ko04330	Notch signaling pathway	3.2 Signal transduction	Environmental Information Processing	Non-return	0.480904	0.00988765
ko04340	Hedgehog signaling pathway	3.2 Signal transduction	Environmental Information Processing	Normal	0.480962	0.00029614
ko04624	Toll and Imd signaling pathway	5.1 Immune system	Organismal Systems	Normal	0.476432	0.000764616
ko04360	Axon guidance	5.8 Development and regeneration	Organismal Systems	Normal	0.474668	0.00157326
ko04726	Serotonergic synapse	5.6 Nervous system	Organismal Systems	Normal	0.467064	0.0265047
ko05224	Breast cancer	6.2 Cancer: specific types	Human Diseases	Normal	0.465952	0.000316942
ko05213	Endometrial cancer	6.2 Cancer: specific types	Human Diseases	Normal	0.461795	0.000401018
ko04658	Th1 and Th2 cell differentiation	5.1 Immune system	Organismal Systems	Normal	0.461049	0.00318278
ko04650	Natural killer cell mediated cytotoxicity	5.1 Immune system	Organismal Systems	Normal	0.45668	0.000722406
ko04370	VEGF signaling pathway	3.2 Signal transduction	Environmental Information Processing	Normal	0.443145	0.0023163
ko04139	Mitophagy - yeast	4.1 Transport and catabolism	Cellular Processes	Normal	0.441347	0.00119505
ko00571	Lipoarabinomannan (LAM) biosynthesis	1.7 Glycan biosynthesis and metabolism	Metabolism	Normal	0.435156	0.0345937
ko04927	Cortisol synthesis and secretion	5.2 Endocrine system	Organismal Systems	Normal	0.43498	0.000614903
ko04911	Insulin secretion	5.2 Endocrine system	Organismal Systems	Normal	0.432521	0.000595274
ko05032	Morphine addiction	6.8 Substance dependence	Human Diseases	Normal	0.431856	0.000795034
ko04012	ErbB signaling pathway	3.2 Signal transduction	Environmental Information Processing	Normal	0.430624	0.000267322
ko05223	Non-small cell lung cancer	6.2 Cancer: specific types	Human Diseases	Normal	0.428074	0.000457991
ko04137	Mitophagy - animal	4.1 Transport and catabolism	Cellular Processes	Normal	0.426779	0.00300604
ko05131	Shigellosis	6.4 Infectious disease: bacterial	Human Diseases	Normal	0.422946	0.0133585
ko04666	Fc gamma R-mediated phagocytosis	5.1 Immune system	Organismal Systems	Normal	0.418236	0.00013765
ko05130	Pathogenic Escherichia coli infection	6.4 Infectious disease: bacterial	Human Diseases	Normal	0.417405	0.00825757
ko04913	Ovarian steroidogenesis	5.2 Endocrine system	Organismal Systems	Normal	0.405079	0.000489229
ko04550	Signaling pathways regulating pluripotency of stem cells	4.3 Cellular community - eukaryotes	Cellular Processes	Normal	0.403045	0.00470969
ko04664	Fc epsilon RI signaling pathway	5.1 Immune system	Organismal Systems	Normal	0.395156	0.000457991
ko04260	Cardiac muscle contraction	5.3 Circulatory system	Organismal Systems	Non-return	0.417519	0.0475896
ko00563	Glycosylphosphatidylinositol (GPI)-anchor biosynthesis	1.7 Glycan biosynthesis and metabolism	Metabolism	Non-return	0.308548	0.000176327
ko05220	Chronic myeloid leukemia	6.2 Cancer: specific types	Human Diseases	Normal	0.3905	0.00057623
ko04721	Synaptic vesicle cycle	5.6 Nervous system	Organismal Systems	Normal	0.38957	0.0428636
ko04350	TGF-beta signaling pathway	3.2 Signal transduction	Environmental Information Processing	Normal	0.388565	0.000182622
ko05218	Melanoma	6.2 Cancer: specific types	Human Diseases	Normal	0.386138	0.00346569
ko05212	Pancreatic cancer	6.2 Cancer: specific types	Human Diseases	Normal	0.384235	0.00152637
ko05221	Acute myeloid leukemia	6.2 Cancer: specific types	Human Diseases	Normal	0.383544	0.00029614
ko05030	Cocaine addiction	6.8 Substance dependence	Human Diseases	Normal	0.381553	0.0410875
ko04136	Autophagy - other	4.1 Transport and catabolism	Cellular Processes	Normal	0.378503	0.000505583
ko04668	TNF signaling pathway	3.2 Signal transduction	Environmental Information Processing	Normal	0.373238	0.000489229
ko04320	Dorso-ventral axis formation	5.8 Development and regeneration	Organismal Systems	Normal	0.368916	0.000375083
ko04960	Aldosterone-regulated sodium reabsorption	5.5 Excretory system	Organismal Systems	Normal	0.354788	0.00525407
ko04712	Circadian rhythm - plant	5.10 Environmental adaptation	Organismal Systems	Normal	0.352636	0.000874391
ko04520	Adherens junction	4.3 Cellular community - eukaryotes	Cellular Processes	Normal	0.344879	0.000428622
ko04933	AGE-RAGE signaling pathway in diabetic complications	6.10 Endocrine and metabolic disease	Human Diseases	Normal	0.334177	0.00497515
ko00254	Aflatoxin biosynthesis	1.10 Biosynthesis of other secondary metabolites	Metabolism	Non-return	0.290438	0.0048572
ko04630	Jak-STAT signaling pathway	3.2 Signal transduction	Environmental Information Processing	Normal	0.331585	1.48e-05
ko04064	NF-kappa B signaling pathway	3.2 Signal transduction	Environmental Information Processing	Normal	0.328028	0.00212079
ko05216	Thyroid cancer	6.2 Cancer: specific types	Human Diseases	Normal	0.323722	0.00470969
ko04670	Leukocyte transendothelial migration	5.1 Immune system	Organismal Systems	Normal	0.318157	0.000457991
ko05202	Transcriptional misregulation in cancer	6.1 Cancer: overview	Human Diseases	Normal	0.299417	0.00238505
ko04130	SNARE interactions in vesicular transport	2.3 Folding, sorting and degradation	Genetic Information Processing	Normal	0.279193	0.000362712
ko04623	Cytosolic DNA-sensing pathway	5.1 Immune system	Organismal Systems	Normal	0.276599	0.000961039

[truncated: 4 more sheets: Table S10, Table S11, Table S12, Table S13]
